# Supplementary material for: Proton pump inhibitor as an independent factor of progression of abdominal aortic calcification in patients on maintenance hemodialysis
Source: PLoS One. 2018 Jul 3;13(7):e0199160. doi: 10.1371/journal.pone.0199160 (PMC6029762; doi:10.1371/journal.pone.0199160)
Supplement: S1 Dataset — (XLSX) [file pone.0199160.s001.xlsx]

## Sheet: data set
patinet number	age	sex	HD vintage	DMN	CVD history	modality of HD(0: HD, 1:HDF)	dialysis time	Kt/V	CT intervals	present smoking	cinacalcet	flocemide	PPI	H2B	CaCO3	iron-containing P binder	lantunum Ca	polymeric P binder	anti platelet med	warfarin	Systolic BP	Diastolic BP	height	Dry weight	BMI	ACI-2016	ACI-2017	Delta-ACI	Delta-ACI≥5.8	WBC	RBC	Hb	Hct	plt	AST	ALT	LDH	ALP	T.Bil	GTP	BUN	Cre	FBS	TP	alb	A/G	UA	Ca	corrected Ca
1	66	0	29	1	1	0	3.5	1.34	12	0	0	1	0	0	0	1	0	0	0	0	104.33	50.67	1.5	50	22.22	10	10	0	0	61.06	364.08	10.68	32.66	17.74	15.31	9.77	161.23	168.38	0.3	8.62	67.5	7.98	114.38	6.5	3.43	1.13	6.13	8.69	9.14
2	59	1	235	0	0	0	4	1.25	12	0	1	0	1	0	0	1	1	1	0	0	166.67	87.67	1.72	57	19.27	81.67	85	3.33	0	84.54	417.76	11.79	36.15	17.81	25.14	23.86	214.86	439	0.76	243.71	85.28	10.01	113.85	7.52	3.63	0.92	8.1	9.08	9.38
3	65	0	70	0	0	1	4	1.51	11	0	0	0	0	0	0	0	0	0	0	0	152.33	86	1.52	45	19.48	1.67	1.67	0	0	45.55	328.08	10.09	32.88	18.18	8.69	5.31	133.15	212.15	0.29	12.62	34.71	9.09	89.23	6.28	3.4	1.19	6.6	9.6	10.08
4	37	1	33	1	0	1	4	1.06	10	0	0	0	0	0	1	1	1	1	0	0	161	84.33	1.81	86	26.25	1.67	4.167	2.5	0	64.73	409	12.12	37.22	19.72	12.9	27.3	156.7	138.8	0.81	17.8	85.11	11.85	118.55	6.91	3.71	1.18	5.71	8.78	9.01
5	70	1	52	0	1	1	4	1.57	12	0	0	1	1	0	0	1	1	1	0	1	135.33	78	1.62	58	22.1	4.17	5.83	1.66	0	43.01	321.44	10.48	31.76	18.45	24.07	16.29	236.14	321.21	0.33	34.57	69.92	12.15	123.71	7.04	3.44	0.95	4.62	8.47	8.92
6	50	0	50	0	0	1	3	1.34	12	0	0	0	0	0	1	1	0	0	0	0	142	81.33	1.57	47.5	19.27	1.67	1.67	0	0	40.07	319.04	10.86	32.88	21.28	10.15	9.85	167.69	147.69	0.54	10.92	89.67	11.23	93.46	6.59	3.35	1.04	4.81	8.78	9.3
7	63	1	72	1	0	0	3.5	1.35	12	1	1	0	0	1	1	1	0	1	0	0	164.33	83.67	1.7	73.5	25.43	84.17	84.17	0	0	63.8	367.46	11.25	34.93	18.66	5.92	8	155.46	236.92	0.25	26.31	51.17	15.59	135.15	6.35	3.86	1.55	8.05	9.71	9.82
8	63	1	44	1	1	1	4	1.26	10	0	0	1	0	0	1	1	1	0	0	0	171.33	87.33	1.74	88	29.07	3.33	6.67	3.34	0	89.07	391.18	12.6	38.03	20.93	14.33	12.94	138.89	256.89	0.36	11.28	61.14	8.08	190.17	7.19	3.31	0.86	4.46	8.97	9.52
9	54	1	52	1	0	0	4	1.24	12	0	0	0	0	0	1	1	0	1	0	0	166.67	98.33	1.68	82	29.05	40	45	5	0	72.91	362.71	11.24	33.13	25.06	10.69	10.31	184.92	243.31	0.42	32.08	78.71	12.62	192.38	7.33	3.75	1.05	6.1	8.56	8.76
10	55	1	36	1	0	1	4	1.67	11	1	0	0	0	0	1	0	0	1	0	0	149	72.67	1.84	78.5	23.19	9.17	9.17	0	0	85.21	361.79	10.46	32.79	21.4	11.92	9.85	141.38	265.15	0.35	11	67.33	11.23	112.54	7.57	3.89	1.07	4.07	9.45	9.54
11	86	0	31	0	0	1	4	2.03	12	0	0	1	0	0	0	0	0	0	1	0	154.67	62.67	1.41	50	25.15	22.5	26.67	4.17	0	52.4	328.04	10.21	31.81	21.98	12.46	10.38	155.69	185.85	0.47	14.62	49.25	6.35	124.79	7.28	3.48	0.9	2.68	8.91	9.33
12	61	1	44	1	0	1	3.5	1.2	12	0	0	1	0	1	1	0	0	0	0	0	139.33	81	1.76	80	25.94	66.67	67.5	0.83	0	69.09	426.36	12.42	37.87	21.2	9.78	9.67	137.72	190.67	0.46	18.61	67.88	12.42	101.47	7.01	3.74	1.15	6.91	8.52	8.73
13	68	0	107	1	0	1	4	1.78	12	0	1	0	0	1	0	0	1	1	1	0	178	81	1.56	48.5	20.06	38.33	43.33	5	0	61.78	332.76	10.37	32.54	12.59	13.86	10.86	173.14	449.36	0.3	16.5	83.32	10.32	125.07	6.63	3.43	1.08	6.32	8.61	9.07
14	75	1	150	0	1	1	4	1.85	11	0	0	0	0	0	0	0	1	0	1	0	175.33	71	1.56	45	18.49	75	78.33	3.33	0	32.52	378	11	34.14	12.54	20.62	12.38	183.69	321.23	0.42	12.54	42.67	10.25	105.38	7.08	3.29	0.87	6.14	8.65	9.22
15	55	1	26	1	0	1	4	1.34	11	1	0	0	0	0	1	0	1	1	0	0	124.67	70	1.69	80	28.01	14.17	15.83	1.66	0	69.09	426.36	12.42	37.87	21.2	9.78	9.67	137.72	190.67	0.46	18.61	67.88	12.42	101.47	7.01	3.74	1.15	6.91	8.52	8.73
16	78	1	70	0	0	1	4	1.19	12	1	1	0	0	1	0	0	0	0	1	1	132.67	63	1.64	63	23.57	61.67	66.67	5	0	41.33	350.75	11.06	33.49	14.49	11.46	21.31	182.69	460.54	0.42	102.46	52.96	5.89	153	6.79	3.64	1.16	6.65	7.63	7.92
17	87	1	62	1	0	1	4	1.22	12	0	0	0	0	0	0	0	1	0	1	0	170.67	80.33	1.55	54.5	22.68	81.67	85.83	4.16	0	54.92	397.38	10.84	34.22	13.62	3.46	2.08	220.08	218	0.45	9.15	48.08	8.25	179.85	6.29	3.17	1.02	6.38	8.43	9.1
18	44	1	51	1	1	1	4	1.27	12	1	0	0	0	0	1	0	1	1	1	0	183	86.33	1.7	67.5	23.36	79.16	81.67	2.51	0	72.09	394.42	12.32	37.4	23.38	13.08	18.77	144.62	174.92	0.29	16.92	58.13	13.99	84.23	7.04	3.92	1.27	5.24	9.47	9.53
19	60	1	22	1	0	1	3.5	1.15	11	0	1	0	0	0	0	0	0	0	0	0	143.33	83	1.65	64.5	23.69	26.67	29.17	2.5	0	59.79	367.88	11.51	34.07	27.17	5.23	11.62	171.85	173.77	0.34	38.46	72.92	15.07	149.77	6.9	3.94	1.35	4.95	7.9	7.95
20	72	1	191	0	1	1	4	1.59	13	0	1	0	1	0	0	0	0	0	0	0	147.67	89	1.65	54	19.83	81.67	84.167	2.5	0	63.3	365.57	11.14	33.18	9	7.08	7	152	249.58	0.39	10.67	46.83	12.43	106.69	6.53	3.27	1	7.5	8.67	9.26
21	46	1	63	0	0	1	4	1.39	12	1	0	0	0	0	0	1	1	1	0	0	154.33	89.67	1.7	59	20.42	15	19.167	4.17	0	72.31	358.75	11.02	33	15.82	10.14	18.43	177.14	301.64	0.34	26.57	104.46	14.42	99.69	6.39	3.72	1.39	6.86	9.22	9.44
22	75	1	53	1	1	1	3	1.25	12	0	0	0	0	0	0	0	0	0	1	0	113.33	62	1.56	40.8	16.87	81.67	85	3.33	0	48.9	357.46	11.83	35.85	9.26	21	30.38	257.77	244.85	0.55	92.85	47.58	6.87	119.15	6.68	3.54	1.13	6.67	8.22	8.58
23	71	0	232	1	0	1	4	1.76	11	0	1	0	0	1	0	1	0	0	1	0	95.33	64.33	1.5	45.5	20.22	53.33	56.67	3.34	0	61.25	362.25	11.3	35.32	17.51	14.15	10.69	142.62	241.62	0.3	16.54	64.63	10.84	99.85	6.99	3.63	1.09	7.11	9.21	9.51
24	76	0	43	1	1	0	4	1.49	12	0	0	0	0	0	0	0	1	0	0	0	104	34	1.55	59	24.56	69.17	71.67	2.5	0	53.85	361.13	12.02	39.57	14.63	12.46	9.62	186.85	342.85	0.45	17.23	61.58	4.07	111.54	6.43	3.03	0.9	8.55	8.43	9.21
25	84	1	40	1	0	1	4	1.3	12	0	0	0	0	0	0	0	0	0	0	0	133.67	59.33	1.62	50.5	19.24	71.67	75.83	4.16	0	71.6	371.63	10.69	33.3	21.53	11.54	7.46	150.69	231.31	0.38	13.85	51.41	8.68	147.92	6.6	3.1	0.9	7.8	8.09	8.81
26	43	1	197	0	0	1	3.5	1.32	12	0	1	0	0	1	0	1	0	1	0	0	168	101.67	1.78	64.5	20.36	11.67	10	0	0	57.91	361.21	11.25	33.26	19.89	5.46	6.54	135.23	185.23	0.45	8.15	90.88	15.21	96	6.99	3.95	1.29	7.25	9.39	9.42
27	63	0	424	0	1	1	4	2.1	12	0	1	0	0	1	0	1	0	1	0	0	168.67	49	1.37	29.5	15.72	60	61.67	1.67	0	54.71	368.25	11.51	35.75	21.17	11.38	5.77	159	211.77	0.4	14.77	64.25	6.36	119	7.26	3.94	1.18	6.48	9.38	9.38
28	67	1	42	1	1	0	3	1.14	11	0	0	0	0	0	0	1	1	0	0	0	150.33	80	1.71	57.5	19.62	18.33	23.33	5	0	51.01	361.5	11.33	34.63	15.53	7.54	7.15	202.92	170.77	0.57	9.46	97.92	13.5	109.85	6.9	3.63	1.12	11.01	8.65	8.95
29	90	0	35	0	0	0	3	1.33	12	0	0	0	0	0	0	0	0	0	0	0	142.33	83.33	1.43	29.5	14.43	82.5	82.5	0	0	32.03	339.67	11.13	33.4	13.7	10	7	111	341	0.5	9	62.33	3.87	142	6.47	3	0.87	4.37	9.3	10.1
30	73	1	78	1	1	1	4	1.62	12	0	0	0	1	0	0	0	0	0	1	0	165.33	70	1.56	44.5	18.29	74.2	74.2	0	0	56.29	391.21	11.14	34.6	17.17	12.08	7.23	144.92	246.46	0.32	18.31	53.5	7.2	104.92	6.36	3.17	0.99	4.86	8.28	8.94
31	74	1	161	0	1	1	4	1.81	12	0	0	0	0	0	0	0	1	0	0	0	170	85	1.68	61	21.74	85	87.5	2.5	0	56.51	340.76	10.2	31.6	23.64	6.31	16	219.63	140.5	0.24	41.88	96.1	12.63	99	6.68	3.56	1.14	6.04	8.39	8.74
32	63	1	29	0	0	1	4	1.55	13	0	1	0	0	0	0	0	1	1	0	0	147.67	82	1.64	60	22.25	74.17	74.17	0	0	74.81	315.75	10.93	32.58	21.33	3.31	7.85	151.08	286.92	0.64	14.92	73.04	16.23	109.15	7.08	3.68	1.08	7.99	9.4	9.66
33	80	1	49	0	0	1	4	1.31	12	0	0	1	0	0	0	0	1	0	0	0	184	96.67	1.65	71	26.08	10.83	11.67	0.84	0	48.04	355.48	10.72	33.56	21.32	18.71	8.64	176.5	271.21	0.41	26.21	65.92	9.8	107.64	8.02	3.68	0.86	6.28	8.79	9.05
34	44	0	130	0	0	1	3	0.6	12	0	0	1	0	0	0	0	0	0	0	0	157.67	101.33	1.56	41.5	17.05	3.33	3.33	0	0	85.04	291.56	9.54	29.05	24.9	19.69	12.15	175.23	491.62	0.31	15.77	54.96	10.57	130.85	6.46	3.71	1.36	5.28	8.5	8.73
35	75	0	141	1	1	0	4	1.4	12	0	0	0	0	0	0	0	0	0	0	0	192.67	78.33	1.55	33.5	13.94	78.33	78.33	0	0	58.4	348.5	10.1	32.1	33.1	11	8	141	469	0.1	17	84.5	4.65	227	7.2	2.7	0.6	5.45	9.4	10.44
36	84	0	30	1	1	0	3	1.02	12	0	0	0	0	0	0	0	0	0	0	1	139	79	1.49	44	19.82	19.16	23.33	4.17	0	34.36	288.48	9.94	30.4	25	12.25	5.88	149.88	266.81	0.28	20	48.79	5.2	149.8	6.41	3.04	0.9	1.57	8.01	8.77
37	60	0	141	0	0	0	4	1.22	12	0	1	0	0	0	0	0	0	0	1	0	129.67	65.67	1.57	49.5	20.18	4.17	4.17	0	0	40.32	374.29	11.45	36.26	10.76	12.15	6.46	154.69	405.38	0.29	20.69	48.67	7.26	143.54	6.54	2.94	0.83	3.53	8.53	9.38
38	66	0	120	0	0	0	4	1.8	12	0	1	0	0	0	0	0	1	1	0	0	154.33	90	1.63	67.5	25.41	73.33	77.5	4.17	0	52.72	344.92	10.77	33.34	15.19	13.14	9.29	174.5	237.86	0.46	18.86	83.48	10.52	109.38	6.6	3.58	1.18	5.22	8.48	8.82
39	75	0	179	0	1	0	4	1.65	12	0	0	0	1	0	1	0	1	0	0	0	144.67	77.67	1.5	35.7	15.95	35	39.17	4.17	0	39.01	374.04	10.27	33.79	18.63	15.31	11.54	258.54	272	0.39	8.54	45.21	7.86	95.69	6.99	3.47	1	5.36	9.48	9.9
40	58	0	87	0	0	0	4	1.76	14	0	1	0	0	0	0	0	1	1	0	0	115	72.67	1.54	52	21.93	5	5	0	0	51.01	362.78	10.23	32.67	11.85	18.46	14.23	159.46	325.46	0.34	47.31	54.87	10.05	87.83	8.1	4.1	1.03	5.77	8.78	8.78
41	46	1	42	0	0	1	4	0.97	12	1	1	1	0	0	1	1	1	1	0	0	192.67	107.33	1.68	59.5	21.08	5	5	0	0	66.63	367.39	11.43	35.33	22.89	6.92	11.92	151.54	222.23	0.34	26.69	90.35	13.27	125	6.62	3.97	1.5	6.96	9.32	9.35
42	30	0	109	0	0	1	4	2.25	10	0	1	0	0	0	0	0	1	0	0	0	178.67	88.67	1.21	29.5	20.15	5.83	5.83	0	0	64.18	379.05	10.4	32.25	28.3	33.38	10.92	174.46	513.92	0.25	26.62	82.33	10.66	100.69	6.72	3.65	1.21	7.37	9.62	9.9
43	73	1	83	1	1	1	4	1.55	14	0	0	0	1	0	0	0	0	0	1	0	128.67	65	1.62	48.5	18.48	85.83	86.67	0.83	0	63.43	464.32	13.04	40.52	15.58	15.83	6.92	182.17	190.17	0.61	15.92	65.64	9.02	157.25	7.22	3.36	0.86	6.83	8.05	8.56
44	59	1	226	1	1	1	4	1.41	12	0	0	0	1	0	1	0	1	0	1	0	126	75	1.72	88	29.75	87.5	87.5	0	0	75.19	467.2	11.39	37.58	19.95	15.81	15.19	128.06	218.63	0.31	14.31	53.81	10.56	160.13	7.01	3.35	0.91	3.22	8.53	9.04
45	69	1	111	0	0	1	4	1.31	12	0	1	0	0	0	1	0	0	1	1	0	153.33	81.33	1.69	54.5	19.08	76.67	80	3.33	0	46.07	356.42	10.87	33.69	10.6	9.14	13.14	187.57	373.29	0.41	203.36	57.78	11.56	108.83	7.52	3.68	0.96	7.18	8.9	9.15
46	68	1	86	1	1	1	3.5	1.46	12	0	0	0	0	0	1	0	1	1	0	0	178.33	76.33	1.62	47	18.02	71.6	72.5	0.83	0	54.43	362.96	11.03	34.04	20.83	11.62	6.31	198.69	206.38	0.42	26.62	85.57	11.86	124.58	6.84	3.76	1.23	7.9	8.61	8.8
47	89	1	63	0	0	1	3	1.34	12	0	0	1	0	0	0	0	0	0	1	0	167.67	67	1.52	42.5	18.4	74.14	75.83	1.66	0	45.67	344.87	10.55	32.39	15.93	12.92	6.08	161.08	225.46	0.47	9.08	63.65	8.43	117.58	6.74	3.51	1.09	6.84	9.27	9.67
48	64	0	39	1	0	0	4	1.71	14	0	0	0	0	0	0	0	1	0	0	0	138.67	65	1.48	41.5	18.95	45.83	50.83	5	0	58.82	344.83	10.94	33.45	19.55	20.08	11.54	251.15	208.23	0.39	17.23	43	5.93	158.33	7.29	3.7	1.03	5.4	8.74	8.98
49	71	1	221	0	1	1	4	1.82	12	0	1	0	0	1	1	0	0	0	1	0	146.67	73	1.58	47.5	19.12	30	31.667	1.67	0	56.65	357.29	11.2	33.41	17.37	10.69	9.08	156.54	280.23	0.34	20.46	74.83	11.73	158.75	7.17	3.63	1.04	6.6	8.44	8.74
50	79	1	126	0	0	1	4	1.47	11	0	0	0	0	0	0	0	0	0	1	0	153	66.67	1.58	50.5	20.23	6.67	6.67	0	0	53.37	372.74	9.91	31.56	27.48	16.54	10.23	156.85	261.54	0.32	8.54	59	6.77	94.58	7.29	2.9	0.66	2.76	8.52	9.4
51	31	0	36	0	0	1	4	2.02	12	0	1	0	0	0	1	1	1	1	0	0	118.67	65	1.57	42.5	17.15	0	0	0	0	63.45	372	11.35	34.89	18.21	6.23	10.31	141.92	223.31	0.38	13.85	72.87	12.29	154.92	6.7	3.7	1.24	7.75	8.53	8.77
52	58	1	22	1	0	1	4	0.79	12	0	0	0	0	0	0	1	0	0	0	0	189.67	103	1.74	112.5	37.37	11.67	15.83	4.16	0	65.53	332.78	10.45	31.49	22.66	2.69	5.62	150.31	157.69	0.47	14	52.3	12.08	199.75	7.43	3.77	1.03	4.93	8.52	8.7
53	65	0	299	0	0	1	4	1.73	11	0	0	0	0	0	1	0	0	0	1	0	140	46.67	1.53	39	16.66	45	47.5	2.5	0	58.12	326.16	9.05	30.04	15.76	14.77	8.38	221.92	115.54	0.41	19.23	52.39	6.09	109.92	5.72	3.36	1.44	6.79	7.9	8.41
54	67	0	17	1	0	1	4	1.67	14	0	0	0	0	0	1	0	0	1	0	0	118.33	70.33	1.46	51.5	24.29	17.5	20.83	3.33	0	49.38	395.91	11.68	36.66	22.65	23.46	18.08	186.54	248.85	0.35	13.46	82.83	11.69	108.58	6.58	3.57	1.19	5.32	9.5	9.85
55	68	0	110	0	0	1	4	1.63	12	0	1	0	0	0	0	0	1	0	0	0	174.33	86.33	1.5	58	25.78	45	50	5	0	63.35	334	10.38	31.52	16.23	15.38	14.08	166.77	307.15	0.48	48.31	68.52	9.87	95.67	6.38	3.69	1.39	5.55	9.37	9.62
56	63	0	451	0	0	1	4	2.17	12	0	1	0	0	1	1	1	0	0	0	0	107.33	64	1.44	41.5	20.01	22.5	25.833	3.33	0	57.76	348.39	11.27	35.01	21.92	14	7.08	203.15	292.38	0.32	11.92	69.17	8.43	101.83	7.67	3.52	0.86	5.57	8.7	9.09
57	79	0	46	0	0	1	3	1.11	11	0	0	0	0	0	0	0	1	0	1	0	182.67	81.67	1.54	76	32.05	73.33	73.33	0	0	54.41	383.26	11.38	35.87	25.33	10.92	8.31	165.15	204.31	0.4	9.69	72.96	7.94	100.83	6.75	3.28	0.94	4.37	8.87	9.45
59	64	0	85	1	0	1	3.5	1.28	11	0	0	0	0	0	1	1	1	1	0	0	100.33	27.67	1.52	57.3	24.8	18.33	18.33	0	0	65.28	355.66	10.62	32.41	16.17	3.39	7.89	189.56	170	0.44	15.94	60.22	13.49	93.38	7.03	3.98	1.31	10.01	9.36	9.36
60	59	0	306	0	1	1	4	1.41	12	0	0	0	0	0	1	0	0	1	0	0	146.67	58	1.54	65.5	27.62	40	45	5	0	71.24	288.33	8.95	27.23	18.88	9.62	5	186.46	193.77	0.29	12.38	68.35	9.83	111.25	7.17	4.02	1.29	5.11	8.59	8.59
61	62	1	29	0	0	0	4	1.94	12	0	0	1	0	0	1	0	1	1	0	0	146.67	88	1.66	56	20.27	29.17	30.83	1.67	0	83.28	369.7	12.09	35.89	33.38	13	7.08	139.62	121.15	0.4	43.15	57.22	10	152.08	6.72	3.8	1.31	5.73	9.62	9.77
63	85	0	12	1	0	0	4	1.3	13	0	0	0	0	0	0	0	0	0	0	0	160.33	83	1.47	48	22.21	79.17	83.333	4.17	0	70.85	364.86	10.11	33.19	30.68	9.25	5.25	172.25	191.17	0.45	9.25	63.68	8.12	153.38	7.54	3.01	0.67	3.6	8.11	8.9
64	66	0	35	0	0	1	3.5	1.44	12	0	0	0	0	0	1	0	1	0	0	0	181	99.67	1.61	47	18.13	6.67	8.33	1.66	0	48.28	376.22	11.6	35.62	10.29	15.08	13	166.23	279.69	0.38	25.46	73.43	11.83	86.42	6.73	3.83	1.33	5.78	9.01	9.14
65	46	0	256	0	0	1	4	1.5	12	0	1	0	0	1	1	1	1	1	1	0	137	84	1.64	62.5	23.15	1.67	1.67	0	0	46.18	348.04	11.93	36.27	13.32	13.43	9.36	184.5	225.14	0.24	11	81.17	14.4	100.23	6.61	3.83	1.38	6	9.17	9.3
66	64	0	136	0	0	1	3.5	1.45	12	0	1	0	0	0	0	0	1	0	0	0	135	71.67	1.39	38.5	19.93	4.17	4.17	0	0	63.6	349.52	11.62	35.97	25.24	5.23	9.92	166.38	346.15	0.37	12.62	88.04	12.48	121.08	6.82	3.56	1.11	4.74	8.39	8.74
67	74	0	169	1	1	1	4	2.2	12	0	1	0	0	0	0	1	0	0	1	0	149.33	88.33	1.54	36	15.18	75.83	80.833	5	0	52.66	376.36	11.98	36.99	17.84	8.67	6.08	161.83	262.33	0.43	12	70.27	8.5	147.18	7.1	3.17	0.81	4.57	9.74	10.4
68	62	1	67	1	0	1	4	1.18	13	0	0	0	0	1	0	0	0	1	1	0	171.33	95.67	1.75	70.5	23.02	44.17	50.83	6.66	1	67.16	431.36	11.34	35.36	25.36	7.85	13	187.62	185.69	0.46	12.54	70.54	13.35	143.74	7.64	3.85	1.03	6.86	9.66	9.78
69	61	1	222	0	1	1	4	1.6	12	0	0	0	0	0	1	0	0	0	1	0	147	73	1.64	53	19.71	25.83	31.67	5.84	1	78.4	392.45	11.51	35.62	26.89	3.85	4.77	132.69	213.77	0.32	10.46	65.86	12.25	118.36	7.44	4.08	1.2	6.56	8.93	8.93
70	51	1	60	0	0	1	4	1.37	12	1	0	0	0	0	1	1	1	1	1	0	140	87.67	1.72	67	22.65	57.5	65	7.5	1	77.32	376.38	11.35	35.1	16.05	8.07	7.86	181.29	131.21	0.33	18.57	72.63	16.82	114.85	6.39	3.46	1.19	4.6	8.18	8.62
71	80	0	32	0	0	1	3.5	1.58	12	0	0	0	0	1	0	0	1	0	1	0	135.67	71	1.44	49.5	24.04	29.17	42.5	13.33	1	58.6	295.42	10.85	32.66	14.24	14.69	11.08	160.92	283.46	0.34	10.77	66.33	7.74	95.92	7.27	3.76	1.08	4.48	9.32	9.51
72	80	0	69	0	1	1	3.5	1.53	12	0	1	0	0	0	1	0	1	0	0	0	153.33	84.67	1.56	42	17.26	85	92.5	7.5	1	47.94	373.5	10.77	35.03	15.23	15.08	7.62	171.15	203.92	0.33	9.15	84.88	10.07	109.69	6.92	3.58	1.08	5.09	9.43	9.77
73	73	1	63	0	0	0	4	1.45	13	0	0	0	0	0	0	1	1	1	0	0	171.67	91.67	1.74	58.5	19.32	38.33	51.667	13.33	1	57.23	365.46	10.9	33.42	18.87	14.15	12.31	218.23	200.15	0.44	14.08	73	11.88	99.92	6.82	3.31	0.94	7.48	8.43	8.99
74	69	0	28	1	0	0	3	1.48	12	0	1	1	1	0	0	0	1	1	1	0	160.67	73.67	1.48	37.5	17.12	75	85.83	10.83	1	57.53	347.58	10.91	33.81	14.03	16.29	10.07	223.86	227.79	0.36	28.5	66.12	9.49	108.79	6.78	3.62	1.16	3.85	9.03	9.34
75	71	1	42	1	0	0	4	1.17	12	0	0	0	0	0	1	0	0	0	0	0	173.33	85	1.56	53	21.78	77.5	84.17	6.67	1	40.6	333.79	11.1	33.81	8.87	9.23	6.77	132.38	225.62	0.3	6.54	65	11.14	144.31	6.78	4	1.44	5.44	8.81	8.81
76	76	1	27	0	0	1	3.5	1.39	11	0	0	0	1	0	1	0	1	0	0	0	139.33	68	1.6	59	23.05	54.17	65.83	11.66	1	55.45	346.71	11.4	34.93	18.89	7.15	10	167.15	160.46	0.29	48.46	84.21	13.95	140.31	7.21	3.25	0.83	4.65	8.42	9.01
77	88	1	15	0	0	0	3.5	1.16	11	0	0	1	0	1	0	0	1	0	0	0	150.67	69.67	1.56	46.5	19.11	20	50.83	30.83	1	41.21	313.74	10.11	31.72	17.82	12.55	7.09	149.45	168.55	0.35	12.45	68.91	9.14	117.58	6.17	3.25	1.11	6.4	8.47	9.07
78	58	1	98	1	1	1	4	1.67	11	0	0	0	0	0	1	0	0	0	0	0	179	89	1.65	53	19.47	73.33	81.67	8.34	1	40.19	392.58	10.96	33.36	14.69	14.15	19	140.92	239.69	0.31	9.08	56.42	10.35	136.31	6.58	3.67	1.26	6.55	8.48	8.75
79	79	0	22	1	1	1	3.5	1.26	12	0	0	0	1	0	0	1	1	0	0	1	154.33	78.67	1.52	56.5	24.45	58.33	76.67	18.34	1	58.68	389.67	11.73	36.65	14.46	16.31	13.15	170.15	153.31	0.38	14.62	88.04	11.03	128.23	6.71	3.4	1.03	8.84	9.38	9.86
80	66	0	126	0	1	0	4	1.84	12	0	1	0	0	1	1	0	1	0	1	0	160	78.33	1.53	37.5	16.02	85	91.67	6.67	1	65.65	383.05	10.37	34.76	21.91	16.14	16.57	179.5	214.71	0.35	26.36	54.84	7.86	105.62	6.78	3.38	1.02	3.86	8.26	8.75
81	75	1	34	1	0	1	3.5	0.89	12	0	0	0	0	0	0	0	1	0	0	1	127	66.33	1.75	63	20.67	69.17	81.67	12.5	1	55.22	388.58	11.63	35.57	14.57	5.85	3.62	137.54	174.54	0.73	14.46	81.17	10.07	154.31	7.25	3.38	0.87	3.9	8.61	9.1
82	69	0	34	1	1	1	4	1.71	12	0	0	1	0	0	0	0	1	0	1	0	146.33	76.67	1.51	48.4	21.23	55.83	63.33	7.5	1	53.06	354.83	11.05	34.56	18.67	10.85	8.08	103.92	294	0.34	28	60.22	7.28	141.33	7.04	3.75	1.16	4.63	8.97	9.17
83	67	1	34	0	0	0	3.5	1.23	12	0	0	0	0	1	1	0	1	0	0	0	142	67	1.61	52	20.06	72.5	83.33	10.83	1	38.32	353.69	11.48	34.97	15.36	10.56	7.94	168.81	123.56	0.33	18.38	70.62	10.64	127.73	6.9	3.53	1.06	5.9	8.48	8.86
84	66	1	52	1	1	1	4	1.31	12	0	0	1	0	1	0	0	1	0	1	0	148.67	66.33	1.75	69.5	22.82	71.67	76.67	5	0	93.04	357.18	11.19	34.21	26.58	9.67	8.67	140.42	395.17	0.58	31.5	79.14	7.83	216.67	7.54	3.52	0.87	7.76	8.76	9.15
85	58	0	10	0	0	1	3	1.45	10	0	0	0	0	0	0	1	0	1	1	0	139.67	88.33	1.56	49	20.21	5	12.5	7.5	1	54.35	417.39	11.2	35.77	19.69	9.3	5.2	116.6	116.9	0.34	13.6	54.48	9.26	88.9	6.65	3.51	1.12	3.85	9.43	9.82
86	75	1	169	0	0	1	4	1.41	12	0	1	0	0	0	0	1	1	0	1	1	187	88.67	1.63	61.5	23.29	49.17	62.5	13.33	1	55.6	346.7	10.66	31.68	14.73	6.15	8.46	189	113.77	0.44	10	82.43	11.17	98.25	6.8	3.58	1.13	7.56	8.92	9.25
87	45	1	101	0	0	1	4	1.18	11	0	0	1	0	0	0	0	0	0	0	0	138	85.67	1.68	78	27.64	18.33	22.5	4.17	0	43.97	426	11.24	34.55	21.63	10.46	13.08	164.85	146.38	0.45	14.31	46.96	6.5	98	7.17	4.22	1.43	7.3	9.53	9.53
88	79	1	21	0	0	0	3.5	1.27	11	1	1	1	0	0	1	0	0	0	0	0	161	82.67	1.58	53	21.23	54.16	63.33	9.17	1	34.94	269.93	9.51	29.04	13.89	12.31	9.5	181.56	250.88	0.59	13.75	56.04	7.85	75.73	6.52	3.41	1.12	2.53	8	8.47
89	40	1	14	1	0	1	3.5	1.04	14	1	0	0	0	1	0	1	0	0	0	0	144.67	86.33	1.78	71	22.51	5.83	15.83	10	1	84	391.63	11.82	34.94	19.82	12.43	10.43	197.93	182.07	0.33	19	62	12.63	158.79	7.12	3.55	1	8.34	8.66	9.02
90	69	1	20	1	1	1	4	1.33	12	0	0	0	0	0	1	0	0	0	0	0	129.33	69.67	1.67	65.5	23.46	68.33	80.83	12.5	1	70.46	407.64	11.45	34.67	21.58	7.54	11.54	121.92	190.69	0.26	34.77	67.09	9.9	162.83	7.21	3.7	1.06	5.53	8.73	8.97
91	63	1	59	1	0	0	4	1.56	13	0	0	0	0	1	1	0	1	0	1	0	140.67	78.33	1.59	60	23.73	49.17	55.83	6.67	1	54.96	406.57	9.5	32	22.85	10.54	10.23	151.77	237.69	0.4	10.38	68.43	11.92	144.5	7.11	3.59	1.02	9.39	8.89	9.22
92	55	0	27	0	0	1	4	1.33	12	1	1	0	0	0	1	1	1	0	0	1	140.67	86	1.69	67	23.46	15.83	22.5	6.67	1	74.01	325.52	10.17	31.1	17.06	13	15.38	132.54	286.92	0.22	35.46	68.91	11.71	123.67	7.09	3.81	1.18	7.23	9.99	10.14
93	37	1	200	0	0	1	4	1.83	12	1	0	0	0	0	0	1	1	1	0	0	146.67	95	1.7	51.5	17.82	55	61.67	6.67	1	65.54	388.43	11.86	36.51	20.87	8	13.08	133.15	226.15	0.26	13.38	71	13.97	103.83	6.84	4.06	1.47	8.04	9.61	9.56
94	67	1	57	1	1	1	4	1.35	12	0	1	0	0	0	0	0	1	1	0	0	146	76	1.67	56.5	20.21	78.33	82.5	4.17	0	63.25	395.74	11.26	34.4	16.14	24.38	20.92	257.62	159.77	0.46	24.46	71.52	11.99	146.58	6.72	3.86	1.35	6.84	9.83	9.95
95	83	1	21	0	0	1	3.5	1.41	12	0	0	0	0	0	0	0	0	0	0	0	133	78.33	1.68	63.5	22.63	19.17	24.17	5	0	34.35	384.87	11.18	35.27	16.57	7.69	6.62	156.77	138.92	0.3	11.92	61.87	10.28	118.75	6.86	3.75	1.22	7.52	8.63	8.82
96	74	1	72	1	0	1	3.5	1.55	12	0	0	0	0	0	1	1	0	0	0	0	162	73.67	1.66	45	16.43	72.5	80.833	8.33	1	92.07	361.74	10.83	30.85	19.09	12.23	7.23	158.77	133.92	0.75	11.15	62.91	9.59	161.67	6.37	3.46	1.19	4.57	9.04	9.48
97	64	1	94	1	0	0	4	1.15	11	0	1	1	0	1	1	0	0	0	0	0	159.67	89.33	1.74	75.5	24.94	74.17	82.5	8.33	1	50.87	384.83	11.77	35.83	21.32	6.69	7.85	169.92	194.23	0.58	17.92	55.91	12.5	149.58	7.6	3.63	0.92	5.05	8.43	8.73
98	90	0	78	0	0	1	3	1.09	13	0	0	0	1	0	0	0	0	0	1	0	176.33	82	1.5	44.5	19.78	70.83	76.67	5.83	1	39.85	362.71	11.85	36.01	16.17	11.77	9.23	150.31	401.69	0.36	8.92	72.04	7.75	114.77	6.9	3.27	0.9	7.64	9.45	10.03
99	73	1	71	1	1	1	4	1.6	10	0	0	0	0	0	1	0	1	0	1	0	130.33	59.33	1.71	64.5	22.06	83.33	84.167	0.83	0	60.53	416.29	12.1	36.95	17.21	12.69	11.54	165.62	184.38	0.28	12.92	79.38	14.72	117.15	6.7	3.48	1.1	5.02	8.21	8.63
100	60	1	104	1	0	1	4	1.46	12	1	0	0	1	0	1	0	0	0	1	0	148	80.33	1.6	71.5	27.93	48.3	47.5	0	0	69.24	391.46	11.37	35.45	16.18	11	8.46	150.92	139.62	0.24	14.15	46.04	11.11	101.08	6.92	3.71	1.15	6.73	8.49	8.72
101	58	1	15	0	0	1	4	1.74	11	1	0	0	1	0	0	0	1	0	0	0	193	116.67	1.56	56.5	23.22	7.5	10.83	3.33	0	63.6	383.74	11.83	35.63	25.42	17.75	19.17	158.17	315.42	0.29	39.25	67.1	12.72	91.83	7.08	3.48	0.97	4.73	8.68	9.09
102	51	1	90	1	1	1	4	1.5	12	0	0	0	0	0	0	0	0	0	1	0	128.33	78	1.72	67	22.65	3.33	6.67	3.34	0	98.01	404.24	10.26	33.16	18.31	64.23	39.85	242.77	317.85	0.54	43.46	58.29	10.83	115	8.06	3.33	0.71	6.28	9.73	10.27
103	76	0	63	0	1	1	4	1.52	12	0	0	0	1	0	1	0	1	1	1	0	181.33	94.33	1.55	63.5	26.43	1.67	1.67	0	0	72.52	329.43	10.22	31.64	21.14	9.15	4.46	184.31	158.38	0.34	16	56.78	10.01	104	7.13	3.58	1.02	6.34	8.87	9.2
104	52	1	50	1	0	1	4	1.19	12	1	1	0	1	0	1	0	1	0	1	0	151.67	85	1.76	90	29.05	75	75.83	0.83	0	67.43	415.93	11.91	36.28	32.51	10.75	8.25	148.38	274.88	0.19	30	61.78	11.42	219.56	6.53	3.35	1.08	5.66	8.19	8.71
105	55	1	299	0	1	1	4	1.72	12	0	1	0	1	0	0	1	1	0	0	0	127.67	80.67	1.6	63	24.61	5	5.83	0.83	0	51.53	364.53	11.4	35.15	20.12	11.83	10.72	139.72	320.89	0.43	20.94	70.09	9.27	98.41	6.75	3.67	1.21	4.75	9.45	9.71
106	43	1	160	0	0	1	4	1.93	12	1	1	0	1	0	1	1	1	1	1	0	141	84.67	1.78	67	21.15	1.67	1.67	0	0	59.81	373.75	11.72	35.05	25.74	16.31	15.85	161.46	147.23	0.53	16.31	83.25	16.38	88.23	7.02	3.86	1.24	5.46	8.63	8.74
107	62	1	137	1	0	1	4	1.59	12	1	0	0	1	0	0	1	1	1	1	0	147.67	84.67	1.75	48.5	15.93	47.5	51.667	4.17	0	51.75	392.5	12.07	37.61	17.8	10.54	8.31	172.85	338.38	0.2	7.92	63.67	8.65	91.62	6.26	3.03	0.94	5.47	8.23	9.01
108	86	0	75	0	1	1	4	1.88	12	0	0	0	1	0	0	0	1	0	1	0	203.67	83	1.44	36	17.36	45	49.17	4.17	0	41.94	303.96	9.95	31.26	13.44	14.92	10.62	179.85	259.92	0.26	8.23	66.67	8.46	105.46	6.73	3.49	1.1	4.84	9.14	9.54
109	48	1	37	1	1	1	4	1.29	11	0	0	0	1	0	1	0	1	1	1	0	172.33	67	1.73	65	21.72	24.16	25.83	1.67	0	62.6	346.96	9.88	30.98	24.4	12.92	7.92	141.83	371.08	0.19	26.75	76.95	16.05	102.58	6.87	3.42	1	5.89	8.03	8.49
110	78	1	152	0	0	0	4	1.71	12	0	1	0	1	0	0	1	1	0	1	0	166.67	75	1.64	56.5	21.14	25	29.16	4.16	0	57.9	343.96	11.55	33.41	15.6	21.54	11.46	164.15	308.15	0.32	22.77	68.58	10.97	114.23	6.91	3.73	1.18	6.51	10.14	10.36
111	69	1	23	1	1	1	4	1.48	12	0	0	0	1	0	0	0	0	0	1	0	170	78.33	1.58	55.5	22.23	40	40.83	0.83	0	51.63	363.04	11.55	33.8	13.03	10.25	6.25	169.92	160.17	0.45	14.17	50.7	7.81	166.23	6.79	3.52	1.08	6.15	8.7	9.08
112	73	1	85	1	0	1	4	1.3	13	0	0	0	1	0	0	0	1	0	1	0	163	72.33	1.69	52	18.21	41.67	46.67	5	0	52	362.2	11.45	34.51	18.2	18	14.87	181.13	280.73	0.27	19.13	78.56	10	135.93	7	3.87	1.24	7.04	8.24	8.35
113	60	1	143	0	0	1	4	1.55	12	0	0	0	1	0	1	1	0	0	1	0	153.33	89	1.57	60.5	24.54	8.33	9.17	0.84	0	62.35	378.5	11.39	34.06	19.73	5.46	6.31	133.54	167.08	0.29	12.62	67.17	15.5	109.92	7.01	3.6	1.07	5.7	9.9	10.22
114	53	1	20	1	0	1	4	1.15	14	1	0	0	1	0	0	1	0	0	1	0	146.67	73	1.8	90	27.78	58.33	63.333	5	0	83.01	400.28	11.52	33.94	30.41	5.92	5.08	139.38	151.38	0.39	15.46	43.92	6.94	242	6.62	3.39	1.05	4.39	8.91	9.4
115	76	1	21	1	1	1	3	1.27	14	0	0	0	1	0	0	0	0	0	0	0	158	95	1.6	40.5	15.82	13.33	15.83	2.5	0	63.4	379.58	10.94	34.31	19.18	19.85	15.38	151.08	287.08	0.34	13.69	57.04	4.45	170.15	7.32	3.16	0.77	7.71	8.48	9.15
116	58	0	73	0	1	1	4	2.06	13	0	1	0	1	0	0	0	0	0	0	0	148	98.67	1.49	44.5	20.04	0	0	0	0	62.48	377.88	11.32	35.36	20.93	13.85	8.85	181.31	219.46	0.46	9	60.79	11.56	90.54	6.73	3.68	1.21	5.1	9.18	9.44
117	60	0	303	0	0	1	4	1.89	12	0	0	0	1	0	0	0	1	1	0	0	158.67	76	1.54	42.5	17.92	23.33	26.67	3.34	0	27.89	341.71	10.73	32.28	10.27	28.12	17.27	160.27	340.12	0.65	21.81	50.08	11.36	89.08	6.87	4	1.39	4.9	9.4	9.4
118	85	1	26	1	1	1	3.5	0.99	10	0	0	0	1	0	1	0	0	0	1	0	159.67	83	1.59	56.5	22.29	41.67	46.67	5	0	37.26	364	10.91	33.93	10.51	13.5	8.5	176.75	175	0.59	15.08	52.38	9.14	144.38	6.92	3.65	1.13	3.05	8.75	9.03
119	67	1	86	1	1	1	4	1.38	11	1	0	0	1	0	0	0	0	0	1	0	173.33	79	1.64	66	24.54	58.33	60.83	2.5	0	91.85	396.29	11.99	37.4	25.55	7.08	3.69	145	236	0.25	8.23	45.88	8.99	111.23	7.43	3.53	0.9	5.3	8.61	8.98
120	65	1	29	1	0	1	4	1.25	10	0	0	1	1	0	0	0	0	0	1	0	157	84.67	1.73	60	20.05	15.3	18.66	3.33	0	68.95	360.07	10.31	31.03	17.93	31	31.56	246.33	405.89	0.33	34.11	72.73	9.39	192.6	7.52	3.59	0.91	6.57	8.49	8.49
121	28	0	45	0	1	1	4	1.6	10	0	0	0	1	0	0	1	1	1	0	0	140	62.33	1.55	46	19.22	81.67	84.17	2.5	0	70.58	360.31	10.28	33.15	23.03	11.38	6.94	190.75	337.56	0.53	14.06	67.69	9.18	98.53	7.02	3.11	0.8	7.83	8.8	9.51
123	51	1	131	1	1	1	4	1.35	14	0	1	0	1	0	0	0	1	1	1	0	138.67	79	1.67	94	33.71	35	39.17	4.17	0	50.89	384.48	12.18	35.88	17.09	12.08	13.46	192.85	282	0.31	51.23	66.43	13.07	202.86	6.82	3.65	1.14	5.64	9.1	9.38
124	70	1	151	0	1	1	4	1.65	13	0	1	0	1	0	0	0	0	0	1	0	174.67	94	1.53	47.5	20.29	79.17	84.167	5	0	45.68	336.34	11.13	33.48	18.44	12.69	20.06	161.19	309.31	0.28	32.69	48.03	8.72	151.27	6.67	3.24	0.94	6.38	8.78	9.39
125	87	0	30	0	1	1	3	1.7	12	0	0	0	1	0	0	0	0	0	0	0	157.33	107	1.48	39	17.8	3.33	4.17	0.84	0	56.35	395.21	11.88	37.03	19.83	28	21.62	136.15	351.31	0.22	28.69	58.5	3.43	146.46	5.66	2.67	0.89	5.59	8.15	9.22
126	62	0	144	0	0	1	4	1.1	12	0	0	0	1	0	1	0	1	0	1	0	139.33	63.67	1.55	69.7	29.12	50.33	53.83	3.5	0	128.95	362	11.26	35.79	23.2	11.77	7.15	196.62	621.69	0.33	18.62	74.42	11.6	106	7.36	3.43	0.88	7.74	8.25	8.71
127	73	1	24	1	0	0	3	0.95	12	0	0	0	1	0	0	0	0	0	1	0	142	86.67	1.55	43.5	18.11	22.5	24.16	1.66	0	48.91	345.64	9.17	28.09	12.44	12.5	4.29	158.29	273.93	0.3	10.5	43.88	5.09	127.93	5.98	2.26	0.62	5.98	7.52	8.91
128	70	1	36	1	1	1	3.5	1.05	12	0	1	0	1	0	0	0	0	0	0	0	176	97.67	1.6	69.5	27.15	2.5	1.67	0	0	45.52	339.48	10.19	30.3	8.07	6.25	9.5	162.67	251.75	0.52	38	58.83	10.47	153.62	7.28	3.63	1	4.41	8.75	9.04
129	67	0	62	1	1	0	4	1.85	12	0	1	0	1	0	0	1	0	0	0	0	203.33	98.67	1.45	30.5	14.51	35.83	40	4.17	0	59.99	359.69	10.93	33.89	19.06	13.26	10.94	173.7	282.03	0.38	21.72	66.77	9.42	131.97	6.82	3.35	0.98	6.53	8.71	9.23
130	74	0	107	1	0	0	4	1.66	12	1	0	0	1	0	0	0	0	1	0	0	182.67	89.33	1.52	45	19.61	72.5	75	2.5	0	59.84	384.58	10.82	34.2	19.88	9.86	5.79	164.86	286	0.26	9.64	50.96	10.36	121.46	6.81	3.54	1.08	6.85	9.08	9.45
131	78	0	54	1	0	0	3	1.12	12	0	0	0	1	0	0	0	0	0	0	0	170.33	77.33	1.48	54.5	24.88	39.17	39.17	0	0	69.64	315.46	10.26	31.3	17.95	17.77	14.62	154.08	247.62	0.61	44.77	45.29	5.51	183.85	7.2	4	1.25	4.69	9.4	9.4
132	54	1	39	1	0	0	4	1.28	12	0	0	0	1	0	1	1	1	0	1	0	160	91	1.7	62	21.5	76.67	76.67	0	0	58.77	367.79	11.44	35.34	28.2	10.31	13.85	163.31	229.46	0.31	12.62	79.79	14.62	142.85	6.69	4.04	1.54	5.41	8.89	8.85
133	63	1	151	0	0	1	4	1.47	12	1	0	0	1	0	0	0	0	0	0	0	137.33	81	1.65	48.5	17.75	45.83	49.17	3.34	0	53.84	338	10.38	32.28	22.66	29.46	19.62	151.69	365.69	0.37	67.38	42.33	10.72	106.54	6.78	3.56	1.1	7.59	8.67	9.02
134	73	1	99	1	1	1	4	1.55	12	0	1	0	1	0	0	0	1	0	1	0	181.67	77.67	1.62	69	26.29	64.17	66.66	2.5	0	50.56	336.78	10.24	30.87	26.09	7.77	7.31	195.31	182.92	0.28	31.31	69.39	11.61	134.42	7.62	3.97	1.09	7.11	9.4	9.43
135	49	0	92	0	0	1	4	1.67	12	0	0	0	1	0	1	1	0	0	1	0	141	78	1.55	62.5	26.01	33.33	36.67	3.34	0	79.12	387.13	12.16	37.28	23.81	14.92	12.69	134.38	147.92	0.42	15	55.78	12.81	89.92	6.81	3.53	1.09	6.13	8.83	9.21
136	73	1	23	0	0	1	3.5	1.41	12	0	0	0	1	0	0	0	0	0	1	0	156.33	74.33	1.67	68.5	24.5	42.5	41.67	0	0	50.58	316.87	10.51	31.91	15.6	9.77	7.77	167.38	218.54	0.41	14	68.35	8.48	140.67	6.45	3.38	1.1	5.09	8.66	9.16
137	76	1	19	0	1	1	3	1.55	12	1	1	0	1	0	0	1	0	0	1	0	128.33	68.67	1.62	42	16.06	20.83	25	4.17	0	47.94	367.54	11.71	36.98	16.76	14.88	9.75	141.94	181.25	0.53	26.06	57.88	6.27	121.75	6.95	3.5	1.02	3.28	9.37	9.77
138	79	0	95	0	0	1	4	1.69	10	0	0	0	1	0	1	0	0	0	0	0	166.67	95	1.52	61	26.4	66.67	66.667	0	0	79.95	348.87	11.17	34.19	15.87	16.46	9.69	170.31	290.15	0.36	14.54	68.61	6.66	105.33	6.7	3.53	1.12	4.64	8.57	8.95
139	67	1	91	1	1	1	4	1.45	11	0	1	0	1	0	0	1	1	0	1	0	162.67	74.33	1.57	52	21.1	57.5	64.2	6.67	1	42.19	404	11.18	34.6	18.38	17	17.1	171.6	307.5	0.44	13.8	78.78	10.88	135.11	6.59	3.57	1.19	6.97	9.09	9.43
140	79	1	328	0	0	1	4	1.99	11	0	0	0	1	0	1	0	0	0	0	0	174.33	81.33	1.47	40.5	18.74	73.33	74.16	0.83	0	48.55	423.54	10.96	33.74	10.76	39.69	30.13	194.75	355.19	0.33	37.13	64.12	9.95	119.87	7.47	4.22	1.3	7.45	8.93	8.93
141	68	1	226	0	0	1	4	1.79	10	0	1	0	1	0	0	0	1	0	0	0	103	66.33	1.64	46.5	17.39	65	68.33	3.33	0	44.86	359.74	10.8	32.55	15.59	24.92	15.77	138	381.77	0.46	41.92	62.26	10.44	122.08	6.71	3.17	0.89	6.06	9.15	9.81
143	52	0	46	1	0	1	4	1.36	14	1	0	0	1	0	0	1	0	0	1	0	194.67	93	1.51	43.5	19.08	31.67	33.333	1.67	0	50.94	372.46	10.81	33.99	16.69	9.14	7.07	193.14	195.64	0.34	9.29	54.92	10.36	128.23	6.85	3.76	1.23	5.4	9.18	9.38
144	68	0	152	0	0	1	4	2	11	0	1	0	1	0	1	1	1	0	0	0	145.67	81.33	1.46	46	21.58	16.67	20.83	4.17	0	46.19	391.07	11.59	36.55	13.89	11.13	6.88	174	432.25	0.38	13.88	75.21	11.89	93.17	6.4	3.47	1.18	5.74	9.4	9.83
145	59	0	114	1	0	1	4	1.27	12	0	0	0	1	0	1	0	0	0	0	0	176.33	79.67	1.59	70.5	27.96	10.83	13.33	2.5	0	105.4	373.5	10.45	33.45	24.75	7	5	171	276	0.3	26	58.5	10.85	163	7.45	3.5	0.9	7.35	9	9.4
146	32	1	112	0	1	1	4	1.43	12	0	0	0	1	0	0	0	1	0	1	0	131	38.33	1.45	42.5	20.27	10	10	0	0	110.52	396.04	10.28	34.2	36.69	19.85	14.69	275.38	149.77	0.19	13.62	80.83	14.36	85.67	6.36	3.47	1.2	7.37	8.75	9.18
147	71	1	147	0	1	1	4	1.61	12	0	1	0	1	0	0	0	1	1	1	0	112	70	1.65	68	24.98	31.67	31.67	0	0	60.78	401.12	11.53	38.17	16.66	11.89	9.39	174.44	230.89	0.41	26.5	57.97	11.78	98.59	7.23	3.94	1.2	3.58	9.47	9.52
149	78	0	124	0	0	1	4	1.58	12	0	1	0	1	0	0	0	0	1	1	0	166	82.67	1.53	48.5	20.72	16.67	19.17	2.5	0	44.1	288	8.8	27.5	19.79	14.92	6.31	174.08	186.46	0.38	18	35.35	7.61	123.92	6.69	3.31	0.97	2.97	8.99	9.54
150	43	1	23	0	1	1	4	1.64	14	0	1	0	1	0	0	1	1	1	1	0	175.67	104.67	1.59	61	24.22	1.67	2.5	0.83	0	64.71	361.78	10.6	32.75	15.8	2.77	7.54	193.08	150.15	0.45	13.23	59.78	13.32	94.08	7	4.02	1.34	9.87	9.67	9.67
151	65	0	182	0	0	1	3.5	1.6	14	1	0	0	1	0	0	0	1	0	0	0	152.33	95	1.55	46.5	19.48	32.5	36.667	4.17	0	67.86	333.7	10.61	32.24	22.04	17.15	12.46	160.08	291.31	0.35	10.69	65.48	11.13	100.58	7.02	3.79	1.18	7.15	9.6	9.77
152	60	1	39	0	1	1	4	1.53	11	0	1	0	1	0	1	0	1	0	0	0	138.33	77.67	1.76	68.5	22.16	64.17	71.67	7.5	1	70.23	518.78	11.57	40.1	23.67	13.6	7.2	245.4	248	0.4	19.8	41.22	8.57	104	7.21	3.16	0.79	3.06	9.02	9.7
153	70	0	179	1	0	0	4	1.8	12	0	1	0	1	0	0	0	1	0	1	0	156	98.33	1.53	52.5	22.54	80	80.83	0.83	0	45.25	331.62	9.89	30.15	18.58	28.25	17.83	172.58	296.17	0.58	14.83	64.24	10.82	106	6.59	3.4	1.09	4.26	8.91	9.39
154	48	1	220	0	0	1	4	1.2	12	0	1	0	1	0	0	1	1	0	0	0	105.33	56.33	1.77	66.5	21.23	13.33	15.83	2.5	0	58.3	373.7	11.86	33.89	12.62	13.69	13.15	139.46	364.62	0.6	27.46	65.61	12.84	98.08	7.14	4	1.29	7.26	9.38	9.38
155	80	1	59	1	1	1	4	1.42	12	0	0	0	1	0	0	0	0	0	1	0	165.33	87.67	1.64	63	23.42	85	89.167	4.17	0	62.07	365.33	11.25	34.33	17.64	9	9.57	134.64	323	0.29	9.71	62.71	9.77	148.15	7.3	3.62	1	3.97	8.93	9.24
156	82	1	104	1	1	0	4	1.35	12	0	0	0	1	0	1	0	1	0	0	0	163	87	1.72	57	19.27	22.5	25	2.5	0	29.5	336.13	9.97	30.82	11.54	29.73	17.13	233.14	469	0.39	62.93	71.87	8.48	144.83	6.87	2.86	0.74	6.47	8.09	9
157	66	1	52	1	0	1	4	1.3	12	0	0	0	1	0	0	0	1	0	0	0	137.33	76.67	1.72	61	20.62	82.5	86.667	4.17	0	53.53	388.73	11.64	36	18.74	14.08	15.08	131.92	217.15	0.31	9.15	56.64	13.01	117.18	6.98	3.85	1.23	8.5	8.64	8.76
158	52	1	35	1	0	1	4	1.62	14	0	0	1	1	0	0	0	0	0	1	0	136.67	71	1.75	48	15.67	70	80.83	10.83	1	53.07	378.6	10.58	31.25	8.33	15.69	20.62	175.85	158.15	0.48	15.15	64.83	4.47	228.07	6.2	3.3	1.17	7.02	8.36	8.91
159	73	0	55	1	0	1	4	1.24	12	0	0	0	1	0	0	0	1	0	1	0	186	73.33	1.53	54.5	23.28	82.5	90.83	8.33	1	62.05	422.88	10.89	33.13	16.62	11.54	12.85	147.08	216.69	0.28	21.77	65.46	9.52	123.77	6.5	3.87	1.48	4.16	9.52	9.62
160	80	1	20	1	1	1	3.5	1.13	13	0	0	0	1	0	0	0	0	0	1	1	151	72.67	1.66	70	25.4	61.67	79.167	17.5	1	46.24	341.11	11.27	33.67	16.48	11.2	11.8	194.7	222.1	0.37	16.5	71.83	7.6	117	7.52	3.47	0.85	3.91	8.74	9.17
161	52	1	39	1	0	1	4	1.32	12	0	1	0	1	0	0	0	1	0	0	0	202.67	111	1.71	81.5	27.87	62.5	68.3	5.8	1	60.8	369.96	11.25	33.39	24.23	4.38	6.81	221.25	110.56	0.43	16.56	76.44	12.23	148.56	7.41	3.81	1.06	5.26	8.53	8.68
163	57	1	33	1	0	1	4	1.52	12	0	0	1	1	0	1	1	1	1	1	0	168.67	88.33	1.71	62	21.2	48.3	54.17	5.87	1	61.39	406.46	11.34	35.1	24.4	9.69	9	159.46	248.92	0.29	8.92	72.83	11.67	132.69	7.05	3.73	1.13	3.8	8.51	8.73
164	68	1	15	1	0	1	4	1.36	13	1	0	0	1	0	0	0	1	1	1	0	125.33	70	1.6	69	26.95	30.83	53.3	22.47	1	59.05	374.1	11.65	35.76	15.31	12.2	8.5	201.2	183.2	0.34	52.4	61.75	10.74	117.82	7.13	3.3	0.87	3.75	7.93	8.49
165	38	1	167	0	0	1	4	1.58	12	1	1	0	1	0	0	0	1	0	1	0	166.67	106	1.66	54	19.69	17.5	23.3	5.8	1	60.19	339.3	10.62	31.67	17.33	3.75	7.17	131.58	206.5	0.23	9.58	66.48	15.25	103.77	6.97	4.03	1.37	5.63	9.39	9.39
166	59	1	175	1	1	1	4	1.48	12	0	1	0	0	0	0	1	1	1	1	0	176.33	85.67	1.5	44.5	19.78	75.83	81.67	5.84	1	39.65	386.14	10.65	33.68	14.47	15.17	14	143.67	331.67	0.35	21.08	75.29	11.99	87.4	6.29	3.48	1.24	9.18	9.53	9.95
167	65	0	124	1	0	1	3.5	1.62	10	0	0	0	1	0	0	1	0	0	1	0	171.67	89	1.5	43.5	19.33	32.5	41.67	9.17	1	57.6	408.85	11.4	35.72	25.07	9.09	5.09	175.09	190.55	0.14	10.82	72.8	8.16	181	7.32	3.15	0.78	7.5	9.37	10.05
168	72	1	64	0	0	1	4	1.27	12	0	0	0	1	0	0	0	1	0	0	0	146.67	86.33	1.66	62.5	22.68	64.17	77.5	13.33	1	38.47	386.15	11.41	34.67	7.52	13.07	11.21	173.29	189.86	0.44	25.21	61.08	10.96	114.21	6.68	3.52	1.12	6.4	8.94	9.33
169	78	1	30	1	1	1	4	1.36	12	0	0	0	1	0	1	0	0	0	0	0	156.67	78.33	1.57	64.5	26.17	72.5	80	7.5	1	58.63	399.33	11.26	35.19	22.03	9.69	5.15	152.54	202.46	0.35	19.69	64.25	11.56	138.23	6.87	3.3	0.93	8.55	8.33	8.89
171	52	1	17	1	0	0	3	1	11	0	0	1	1	0	0	0	0	0	1	0	133	75.67	1.6	59	23.05	5.83	15.83	10	1	77.89	350.86	10.23	29.92	39.71	13.63	14.38	206.88	335	0.25	39.38	48.36	2.86	128.88	5.96	2.5	0.72	8.24	8.09	9.29
173	65	0	96	1	0	0	3.5	1.35	11	0	1	0	1	0	0	0	0	0	1	0	162.67	73.33	1.54	50	21.08	68.33	74.17	5.84	1	46.21	378.46	11.54	35.23	15.98	13.87	12.87	131.47	310.27	0.18	33.67	53.73	7.77	150.67	6.25	3.42	1.23	7.88	9.61	10.07
175	78	0	84	1	0	1	4	1.93	12	0	0	0	1	0	0	1	0	0	1	0	146	64.67	1.51	44.5	19.52	66.67	84.17	17.5	1	58.93	404.67	11.9	37.97	17.74	14.77	8.46	178.69	166.46	0.32	16.92	55.54	8.38	155.08	7.35	3.54	0.92	6.33	8.99	9.36
176	79	1	12	0	0	1	3.5	1.54	10	0	0	0	1	0	0	0	0	0	1	0	128.33	56.67	1.6	47.5	18.55	39.17	50	10.83	1	67.76	397.62	9.86	33.34	27.32	11.67	9.5	150.5	179	0.42	17.17	45.38	5.95	118.43	5.95	2.97	1.01	3.47	8.38	9.74
177	71	1	64	1	1	1	4	1.46	13	0	0	0	1	0	0	0	0	0	1	0	154.33	77.67	1.69	68.5	23.98	59.17	65	5.83	1	57.31	385.29	11	33.3	20.34	12.46	7.38	149.62	260.08	0.49	10.31	57.71	8.15	187.46	6.66	3.7	1.26	5.16	8.37	8.6
178	84	1	39	1	1	1	3.5	1.21	12	0	0	0	1	0	0	0	1	0	1	0	171	69.67	1.6	61	23.71	20.83	41.67	20.84	1	44.72	362.2	10.8	33.12	21.57	10.57	10.93	148.57	196.21	0.35	16.14	59.64	11.54	154.71	6.82	3.26	0.92	6.94	7.76	8.34
179	80	0	69	1	1	1	3.5	1.55	14	0	0	0	1	0	0	0	0	0	0	0	133.33	54.67	1.5	48	21.33	64.17	73.33	9.16	1	49.25	311	8.85	29.3	22.2	10	5	192	230	0.3	9	78	6.4	130	7.1	3.4	0.9	6.95	9.25	9.73
180	75	0	29	1	1	1	4	1.49	14	0	0	0	1	0	0	0	0	0	1	0	142.33	78.33	1.49	48.5	21.85	73.33	87.5	14.17	1	50.07	318.61	10.92	33.63	15.71	36	29.46	233.85	481.85	0.4	39.23	58.21	6.68	139.71	6.89	3.3	0.92	6.7	8.47	9.03
181	69	1	22	1	1	1	3.5	1.63	14	0	0	0	1	0	0	0	0	0	1	0	128.67	68	1.56	50	20.62	49.16	68.33	19.17	1	77.03	371.65	11.4	35.54	23.21	22.42	17.33	241.08	398.58	0.31	64.5	66.27	9.43	183.83	6.49	3.08	0.91	6.37	8.97	9.7
182	48	1	74	1	1	0	4	1	12	0	0	0	1	0	0	0	1	0	0	0	160.67	101.67	1.6	55	21.48	5	15.83	10.83	1	52.13	375.08	11.64	34.83	12.28	13.07	7.29	177.21	207.36	0.28	7.43	57.48	7.27	118	6.38	2.87	0.82	6.72	7.4	8.31
183	75	0	79	0	0	0	3	1.67	12	0	1	0	1	0	0	0	1	0	0	0	182.67	89.33	1.53	56.5	24.29	40.83	49.17	8.34	1	49.84	315.54	9.93	32.02	21.45	11.38	10.46	176.31	183	0.3	9.23	69.5	9.93	115.69	6.57	3.62	1.23	5.82	9.36	9.66
184	44	1	60	1	0	1	4	1.16	12	1	0	0	1	0	0	0	1	1	1	0	151.67	86.33	1.67	76.5	27.53	47.5	56.67	9.17	1	197.73	422.46	12.38	36.19	68.15	8.38	8.23	112.85	241.15	0.37	35.08	46.54	14.48	157.36	7.69	3.37	0.79	6.01	9.23	9.74
185	88	1	15	1	0	1	3.5	1	14	0	0	0	1	0	0	1	0	1	1	0	142.33	60	1.59	58	22.83	63.33	80	16.67	1	32.13	338.91	10.21	30.93	13.09	16.47	18.59	216.06	205.65	0.46	18.88	58.72	9.38	115.94	6.35	3.01	0.9	6.19	8.06	8.85
186	65	0	18	1	1	1	4	1.15	14	0	0	1	1	0	0	0	0	1	0	1	149.67	70.67	1.5	68.5	30.44	11.67	17.5	5.83	1	69.7	422	11.79	37.01	28.45	12.62	12.08	243.77	143.54	0.36	16.69	65.42	4.6	161.86	6.6	3.7	1.28	7.79	8.83	9.07
187	67	0	87	0	0	0	4	1.96	12	0	1	0	1	0	0	1	1	0	1	0	122	68.33	1.59	38.5	15.33	48.33	61.66	13.33	1	71.28	439.09	11.65	37.26	30.19	12.57	7.07	192.71	284.43	0.44	9	63.39	7.28	109.42	7.09	3.57	1.03	4.48	9.97	10.31
188	56	1	62	0	0	1	4	1.27	12	1	0	0	1	0	0	1	1	1	0	0	176.33	77.67	1.75	77	25.14	37.5	43.33	5.8	1	122.93	325.75	10.36	30.71	42.95	8.85	12.31	150.92	269.77	0.25	44.38	66.74	11.69	217.83	7.06	3.64	1.07	7.4	9.44	9.73
189	75	0	25	1	1	1	3	1.21	12	0	0	0	1	0	0	1	1	0	1	0	132.67	59	1.41	38.5	19.37	60.83	76.67	15.83	1	85.54	431	11.28	34.54	28.6	9.87	5.33	194.8	377.4	0.26	11.2	77.64	8.68	208.47	6.74	3.27	0.96	7.08	8.27	8.86
190	81	1	16	1	1	1	3.5	1.14	12	0	0	1	1	0	0	1	0	1	1	1	124.33	56.67	1.67	57	20.34	67.5	78.333	10.83	1	47.04	289.36	9.56	30.85	5.92	17.42	20.5	164	411.17	0.41	113.33	73.76	7.12	122.25	6.41	3.37	1.11	3.27	8.11	8.61
191	55	0	25	0	1	1	3.5	1.01	14	0	1	1	1	0	0	1	1	0	1	0	166.67	98.33	1.56	58	23.77	14.17	25.833	11.67	1	65.98	346.35	10.11	32.01	18.52	10.38	7.92	191.62	166.23	0.46	21.54	70.09	13.18	97.92	7.08	3.59	1.03	3.79	8.47	8.8
192	64	0	52	0	0	1	3.5	1.74	12	0	0	0	1	0	1	0	1	0	0	0	162.33	85.33	1.63	60.5	22.77	32.5	39.17	6.67	1	80.1	326.56	10.22	31.15	26.82	14.63	9.88	139.75	251.19	0.34	9.06	72.4	9.24	87.5	7.87	3.74	0.92	6.36	9.64	9.85
193	46	0	128	0	0	1	4	1.59	14	0	0	0	1	0	1	0	1	1	0	0	145.33	83.67	1.58	68	27.24	65	78.5	12.5	1	70.28	379.63	11.94	37.1	25.9	6.21	5.71	167.29	197.93	0.36	12.43	57.71	12.38	132.62	6.95	3.64	1.11	9.21	9.55	9.84
194	70	1	33	1	0	1	3.5	1.06	12	1	0	0	1	0	0	1	1	0	1	0	163	80.67	1.68	85	30.12	65.83	75.83	10	1	59	390.78	11.66	35.65	26.87	13.08	11.38	155.69	210.46	0.28	22.46	61.78	10.28	118.58	7.49	4.16	1.24	3.84	9.56	9.56
195	84	1	26	1	1	1	3	0.95	11	0	0	0	1	0	1	0	0	0	1	0	126.67	59.67	1.56	68.5	28.14	41.67	50.83	9.17	1	50.37	321.91	10.85	33	10.7	80.87	47.6	249.6	343.4	0.45	23.47	51.57	8.22	156.67	6.95	3.23	0.88	2.78	8.38	8.99
196	69	1	18	1	1	1	4	1.2	14	1	0	1	1	0	0	0	0	0	0	0	157	81	1.69	72	25.21	21.67	42.5	20.83	1	86.93	437.11	11.4	35.64	24.78	9.25	6.63	149.88	186.25	0.29	16.31	59.57	7.49	151	6.91	3.85	1.26	4.68	8.63	8.75
197	35	1	42	1	0	1	4	1.23	11	1	1	0	1	0	1	1	1	1	0	0	176	94.33	1.7	73.5	25.43	10	20	10	1	79.5	357.48	10.11	29.87	20.73	10.31	8.69	132.85	141.54	0.38	60.92	63.91	14.3	204.08	6.96	3.5	1.01	8.62	9.47	9.87
198	60	1	14	0	0	0	4	1.79	14	0	0	0	1	0	1	1	0	0	0	0	177.33	100.33	1.64	48.5	18.03	80	85.83	5.83	1	55.08	415.57	11.56	36.82	14.17	12.29	7	184.14	172.86	0.3	7.86	62.27	9.41	110.93	6.61	3.75	1.33	6.99	8.49	8.69
199	45	1	77	1	1	1	4	1.63	10	1	1	0	1	0	0	1	1	1	1	0	166.33	91	1.71	69	23.6	32.5	39.5	7	1	81.77	493.23	14.12	42.47	27.75	10.59	9.24	154.88	341.76	0.32	18.88	77.15	13.52	268.4	6.35	3.17	1.01	7.75	8	8.67
200	75	1	29	1	1	0	3.5	1.48	12	1	0	1	1	0	1	0	0	0	1	0	127.67	61	1.64	53	19.83	25	36.67	11.67	1	131.03	353.33	10.11	30.7	30.86	16.31	18.46	179.69	161.85	0.31	46.92	79.19	9.24	254.54	6.52	3.53	1.21	7.88	9.25	9.62
201	72	1	14	1	1	1	3	1.66	14	0	0	0	1	0	0	0	1	1	1	0	127.33	58	1.55	49	20.4	23.33	34.5	11.16	1	60.69	375.84	10.13	31.32	35.32	10.86	8.57	168	259.64	0.46	25.57	48.4	8.5	202.07	6.54	3.42	1.1	3.8	8.18	8.64
202	85	1	13	0	1	1	3	1.07	11	0	0	0	1	0	0	0	0	0	1	0	137	69.67	1.65	69	25.34	32.5	38.333	5.83	1	51.97	308.29	10.12	31.44	11.83	15.21	13.07	158.43	352.43	0.42	19.14	60.75	10.55	110.92	6.74	3.08	0.85	1.73	8.54	9.28
203	84	1	26	0	1	0	3	1.2	12	0	0	0	1	0	0	0	0	0	0	0	142.33	65.67	1.52	45	19.48	79.17	89.167	10	1	63.18	350.67	10.97	33.77	17.48	20.92	16	212.92	475.23	0.65	113.77	37.86	8.67	124.25	6.3	2.76	0.8	6.08	8.09	9.08
204	89	1	22	1	0	1	3	1.2	13	0	0	1	1	0	0	0	1	0	0	0	191.33	74.67	1.58	58.5	23.43	25.83	37.5	11.67	1	46.93	337.04	10.59	31.33	12.33	12.62	10.77	167	155.38	0.42	17.08	81.67	10.37	161.38	6.64	3.5	1.11	8.12	8.24	8.64
205	65	1	21	0	0	1	3.5	1.55	12	0	0	1	1	0	0	0	1	0	0	0	164.67	92.33	1.63	56	21.08	10.83	26.67	15.83	1	87.87	381.29	10.8	33.7	28.16	9.93	9.29	167.64	207.57	0.41	16.29	71.67	10.82	149.08	7.05	3.64	1.09	8.1	8.63	8.92
206	76	1	18	0	0	0	4	1.5	13	0	0	0	1	0	0	0	1	0	0	0	140.67	75	1.56	48	19.72	79.17	87.5	8.33	1	69.77	378.61	11.54	34.95	13.54	18.83	20.65	186	547.78	1.01	233.83	45.84	8.59	126.91	6.98	3.39	0.97	5.63	9.15	9.64
207	73	1	12	1	0	1	4	1	11	1	0	1	1	0	0	1	0	1	0	0	169.33	76	1.64	50	18.7	34.17	41.67	7.5	1	78.12	316.6	8.83	28.1	16.92	10.31	7.31	280.31	281.85	0.4	21.31	54.76	7.76	213.87	5.79	2.6	0.83	5.12	8	9.12
208	76	0	23	1	0	1	4	1.36	13	0	1	0	1	0	0	0	1	0	0	0	148	75	1.52	46	20.01	84.17	91.67	7.5	1	51.47	279.93	9.36	29.62	6.55	23.31	14.69	331	504	0.38	50.31	62.63	8.27	82.54	7.45	3.05	0.72	4.18	8.81	9.58
209	64	1	17	1	1	0	3.5	1.2	11	0	0	0	1	0	0	0	0	0	0	0	136.67	74.33	1.64	66.5	24.72	20	27.5	7.5	1	18.74	284.73	7.67	24.5	6.08	12.35	12.55	149.85	179.1	0.49	19.95	61.63	7.61	118.75	7.59	3.05	0.67	2.23	8.08	8.84
[truncated: 15 more columns]

## Sheet: baseline patients labo data
patinet number	WBC	RBC	Hgb	Hct	PLT	AST(GOT)	ALT(GPT)	LDH	ALP	T-Bil	γ-GTP	BUN	CRN	TP	ALB	A/G	UA	Ca	corrected Ca	IP	CaP	Na	K	Cl	Amyl	T-cho	TG	LDL-C	HDL-C	ChE	CPK	Fe	UIBC	TIBC	TSAT	Mg	CRP	intactPTH
1	45.6	403	11.1	34.4	16.2	17	11	157	135	0.3	11	50	6.4	7	3.6	1.1	6.2	8.8	9.12	4.9	44.688	141	4.1	107	117	136	72	74	55	183	83	58	126	184	31.5	2.5	0.1	164
2	92.5	413	11.7	35.8	17.9	28	24	227	439	1	280	78	8.8	7.6	3.7	0.9	7.6	9.8	10.04	5.6	56.224	137	5.4	101	128	181	82	103	68	190	352	44	235	279	15.8	2.3	0.2	231
3	52.2	298	9.5	29.8	21.7	8	4	127	251	0.2	10	40	9.7	6.5	3.4	1.1	7.4	9.5	9.98	5.7	56.886	137	4	102	234	175	81	91	70	296	58	43	185	228	18.9	2	0.1	107
4	68.8	288	8.5	25.4	19.1	14	22	151	135	0.9	22	80	11.8	6.9	3.7	1.2	5	8.6	8.84	5.8	51.272	143	4.2	109	77	122	73	57	48	206	226	125	126	251	49.8	2.3	0.02	159
5	43.5	293	9.6	29	19.4	19	11	195	288	0.3	28	68	12.2	7.3	3.5	0.9	4.7	7.8	8.2	7.6	62.32	143	4.7	103	301	209	131	126	66	204	150	57	162	219	26	2.6	0.1	140
6	47.8	315	10.8	32.7	24	17	12	154	192	0.5	14	90	9.8	6.4	3.2	1	4.8	7.9	8.54	5.2	44.408	142	4.4	107	251	157	58	62	91	215	141	40	170	210	19	2.4	0.07	334
7	64.2	367	11.2	34.6	19.7	4	7	131	296	0.2	26	57	15.9	6.5	4	1.6	8.4	9.3	9.3	6.2	57.66	140	5.5	103	171	114	149	68	32	334	69	27	234	261	10.3	3	0.1	178
8	79.6	414	13.3	40.5	17.6	14	16	152	267	0.3	13	73	9.3	7	3.4	0.9	4.7	8.4	8.88	6.8	60.384	134	4.5	103	129	122	156	71	32	250	175	37	218	255	14.5	2.4	0.12	172
9	69.7	336	10.5	31	27.8	11	11	181	277	0.4	34	93	13.2	7.2	3.8	1.1	5.9	9.6	9.76	8.2	80.032	137	4.8	101	111	176	243	101	32	283	72	79	201	280	28.2	2.5	0.39	35
10	74.2	342	10.3	31.9	20.6	14	8	147	203	0.4	10	74	11.4	7.2	3.8	1.1	4.6	9.1	9.26	6.4	59.264	141	5	106	185	99	55	28	67	165	125	62	230	292	21.2	2.6	0.03	237
11	50.8	347	11.1	34.1	20.6	15	12	143	197	0.6	16	48	5.6	7.1	3.5	1	2.7	8.9	9.3	4.4	40.92	142	4.4	106	118	155	183	93	39	223	49	99	106	205	48.3	2.2	0.09	128
12	65.9	391	11.1	33	14.6	13	22	160	190	0.5	11	52	7.9	7.3	3.6	1	6.4	8	8.32	3.7	30.784	139	3.7	105	113	196	160	140	30	168	98	52	244	296	17.6	2.1	0.04	273
13	60	343	11.3	34.8	12.1	14	12	175	674	0.2	19	81	9.6	6.5	3.3	1	6.2	8.2	8.76	6.3	55.188	138	4.3	105	64	132	77	70	53	173	45	98	65	163	60.1	2.5	0.09	411
14	26.9	392	11.1	34.7	12.3	26	16	182	265	0.4	15	34	10.3	7.1	3.4	0.9	6.4	8.3	8.78	3.2	28.096	137	4.7	102	164	131	50	90	35	179	45	40	243	283	14.1	2.2	0.07	75
15	80.2	473	12.8	40.3	18.9	7	6	108	173	0.3	11	71	11.1	6.7	3.6	1.2	6.4	8.3	8.62	4.6	39.652	138	4.9	105	161	135	67	75	48	271	40	33	207	240	13.8	2.7	0.27	205
16	40.9	347	10.8	32.9	15	6	15	170	441	0.4	93	42	5.5	7.1	3.8	1.2	6.4	8	8.16	3.7	30.192	139	4.5	103	207	195	80	109	78	189	68	66	188	254	26	2	0.38	85
17	69.6	377	10.1	31	15.9	4	3	196	173	0.5	10	53	8.5	6.8	3.2	0.9	6.7	8.5	9.14	5.4	49.356	134	4.7	101	171	139	47	81	49	215	67	20	285	305	6.6	2.2	5.04	87
18	101.8	379	12.5	36.9	23.8	18	26	163	145	0.4	21	76	15.1	7.3	3.9	1.1	5.8	9.3	9.38	5.5	51.59	139	4.1	98	140	154	93	77	66	340	54	73	182	255	28.6	2.6	0.13	175
19	61.5	385	11.9	35.1	26.1	6	11	160	188	0.3	27	78	12.4	7.1	4	1.3	4.8	7.6	7.6	7.1	53.96	142	3.4	103	122	147	106	83	48	222	116	74	189	263	28.1	1.9	0.03	624
20	74.5	351	10.9	32.1	10	4	5	110	183	0.4	10	45	12.9	6.4	3.2	1	7.5	9.1	9.74	3.5	34.09	140	4	105	66	131	159	77	31	235	42	47	229	276	17	2.2	0.23	268
21	70.1	376	11.7	34.8	16.9	7	11	130	204	0.4	17	119	12	6.7	3.9	1.4	7.7	8.9	8.98	7.9	70.942	137	5	102	243	139	87	80	49	201	312	59	164	223	26.5	2.5	0.01	252
22	48.1	329	11.2	33.9	11.4	21	35	215	195	0.5	90	59	6.6	6.2	3.4	1.2	7.9	7.9	8.38	4.6	38.548	143	3.7	109	208	176	73	102	60	142	62	75	143	218	34.4	2	0.02	194
23	73.1	326	10	31	19.4	13	9	195	203	0.4	17	48	10.9	7.3	3.7	1	6.6	9.2	9.44	4.5	42.48	140	3.7	105	115	160	73	80	64	224	83	50	154	204	24.5	2	3.02	189
24	48.4	457	13.9	47.5	13.6	9	5	204	267	0.4	11	56	4	6.7	3.1	0.9	7.9	8.1	8.82	5.3	46.746	138	4.8	108	246	223	270	146	42	196	21	50	238	288	17.4	2.6	0.19	177
25	73.2	370	10.8	33.4	20.2	8	7	129	294	0.4	15	77	10.7	6.8	3.4	1	7.2	8.2	8.68	5.7	49.476	133	4.3	100	90	157	98	86	58	191	218	33	208	241	13.7	2.3	0.16	219
26	61	381	12	35.4	20.9	5	5	134	195	0.6	8	86	15	6.8	3.9	1.3	6.9	8.9	8.98	6.8	61.064	139	4.7	104	120	151	44	64	84	326	123	112	123	235	47.7	2.6	0.02	74
27	61.3	338	10.7	32.7	25.2	10	5	161	287	0.5	14	84	6.6	7.3	3.7	1	7.3	8	8.24	4.3	35.432	135	5	103	184	218	152	135	56	260	33	72	126	198	36.4	2.2	0.8	104
28	66.8	344	10.7	32.8	18.9	6	6	219	180	0.4	8	88	12.4	6.7	3.3	1	10.7	8.1	8.66	4.8	41.568	138	4.7	106	102	151	75	82	62	207	85	48	101	149	32.2	2.4	1.07	222
29	24.6	359	11.3	35.1	17.6	9	5	106	294	0.7	6	34	3.9	6.3	3	0.9	4.2	9.5	10.3	2.1	21.63	138	4.7	107	62	172	95	94	63	136	9	31	145	176	17.6	2.3	1.14	103
30	67.5	391	11.9	37.1	14.7	11	8	138	216	0.3	18	31	6.4	5.6	2.8	1	4.8	8.2	9.16	2.1	19.236	137	4.6	105	87	139	60	75	49	247	25	43	105	148	29.1	3.6	0.13	25
31	50.9	360	10.8	33.8	21.9	6	19	214	156	0.2	49	87	12.9	6.5	3.5	1.2	6.1	8.3	8.7	3.1	26.97	135	5.4	103	227	142	127	97	26	273	91	47	306	353	13.3	2.3	0.24	88
32	74.6	310	10.8	32.1	19.4	3	8	164	253	0.8	13	64	15.5	6.7	3.7	1.2	7.1	9.6	9.84	3.8	37.392	139	4.9	108	165	101	65	47	44	239		103	102	205	50.2	2.2	0.05	174
33	51.1	346	10.6	33.2	22.5	19	7	183	279	0.5	20	62	9.6	7.8	3.5	0.8	6.4	8.9	9.3	4.8	44.64	139	4.9	106	125	173	215	101	33	251	86	65	181	246	26.4	3.2	0.58	61
34	84.1	348	11.8	35.9	24.3	19	12	136	381	0.4	20	50	9.3	7	4.2	1.5	5.5	9.3	9.3	4.1	38.13	133	3.8	100	110	202	118	125	62	210	98	64	169	233	27.5	2.2	0.02	91
35	92.8	257	7.3	22.5	45.1	14	17	155	384	0.1	15	96	5.1	6.9	2.6	0.6	5.7	9.5	10.62	3.6	38.232	128	3.7	89	60	102	114	45	35	129	48	30	158	188	16	1.9	3.09	143
36	29.3	279	9.8	29.4	21	14	9	151	312	0.3	25	62	5.5	6.8	3.3	0.9	1.8	8	8.56	3.6	30.816	134	3.6	101	239	176	140	103	48	206	49	73	116	189	38.6	1.6	0.01	73
37	37.2	380	11.2	35.8	19.1	9	5	127	409	0.3	16	40	7.1	6.5	3	0.9	3.1	9	9.8	2.4	23.52	139	4.2	108	79	140	100	57	57	222	91	36	173	209	17.2	2.4	2.85	57
38	44.7	319	9.7	30.7	13.3	13	9	186	278	0.5	17	60	9.8	6.1	3.4	1.3	5	8.5	8.98	3.7	33.226	141	5	108	113	135	238	60	35	258	109	65	159	224	29	2	0.07	285
39	46.9	354	10.1	32.6	16.6	14	10	263	207	0.5	7	34	7.9	7	3.7	1.1	5.1	10	10.24	4.7	48.128	140	4.7	105	62	120	79	57	53	219	66	37	249	286	12.9	2.3	0.01	154
40	46.6	347	10.2	32	10.1	16	12	158	292	0.3	42	58	9.6	8.3	4.3	1.1	4.8	9	9	6.5	58.5	140	4.2	106	81	100	121	35	44	286	78	83	178	261	31.8	1.9	0.33	146
41	62.3	389	11.1	35.7	28	4	7	145	282	0.3	15	99	13.4	6.5	3.6	1.2	6.3	7.9	8.22	8	65.76	143	4.6	106	238	105	151	40	42	215	98	39	322	361	10.8	2.8	0.05	397
42	55.3	428	11.8	36.4	25.8	14	8	125	618	0.2	8	75	10.8	6.9	3.7	1.2	6.9	10.1	10.34	3.3	34.122	139	3.8	102	224	173	133	97	52	272	79	35	217	252	13.9	2.2	0.03	191
43	34.3	416	11.8	36.5	10.4	16	2	151	162	1.2	18	23	6.6	6.6	2.5	0.6	5.1	8.2	9.4	3.2	30.08	140	2.7	105	86	218	82	139	48	128	28	37	116	153	24.2	1.8	0.6	87
44	54.5	528	13.7	43.2	20.8	19	19	132	269	0.4	18	52	12	7.5	3.6	0.9	3.8	8.7	9.02	5	45.1	136	4.3	98	117	106	94	44	44	160	78	71	248	319	22.3	2.8	0.28	44
45	52.3	393	12.7	38.5	11.6	11	23	187	390	0.4	294	63	12.1	7.8	3.9	1	7.6	9.6	9.68	6.9	66.792	134	5.3	94	504	165	129	83	58	235	59	121	98	219	55.3	3	0.3	362
46	50	377	11.5	35.5	21.2	8	5	189	192	0.3	14	79	12.2	6.8	3.6	1.1	8.1	8.2	8.52	5.1	43.452	137	4.8	98	174	147	63	72	62	238	80	31	301	332	9.3	2.6	0.01	231
47	44.7	302	9.4	28.4	17.7	9	5	149	217	0.5	9	59	7.8	6.5	3.3	1	6.4	9.6	10.16	3.5	35.56	135	4.8	104	144	146	67	73	62	169	67	47	154	201	23.4	2.4	0.04	45
48	55.5	342	10.5	32.2	21.8	14	8	208	201	0.4	13	54	5	7	3.5	1	3.1	8.3	8.7	4.9	42.63	141	5.7	109	69	144	51	56	78	224	97	52	200	252	20.6	2.1	0.03	283
49	48.4	341	10.8	32.4	17	10	9	160	260	0.3	18	59	11.3	7.1	3.6	1	6.5	8	8.32	3.5	29.12	139	4.8	104	199	114	77	63	40	101	125	35	195	230	15.2	2.3	0.12	142
50	47.8	353	9.9	30.8	25.3	13	7	153	251	0.4	7	62	6.3	7.2	3	0.7	2.7	8.3	9.1	3.4	30.94	132	4.3	102	182	142	79	72	56	185	66	20	185	205	9.8	1.9	2.41	141
51	63.4	353	10.3	31.8	14.6	5	8	169	162	0.5	10	59	11.1	6.5	3.4	1.1	8.3	8.9	9.38	8.1	75.978	136	5	105	90	154	38	83	59	155	53	47	230	277	17	2.2	0.07	111
52	52.6	295	9.7	28.7	19.6	2	5	136	129	0.4	15	53	13	7.2	3.8	1.1	4.4	8.8	8.96	6.1	54.656	134	5.4	100	113	113	152	54	33	211	72	77	193	270	28.5	2.5	0.02	99
53	57.4	324	9.5	31.5	16.6	12	9	203	107	0.4	23	50	7.1	5.8	3.2	1.2	7.5	7.7	8.34	2.8	23.352	146	4	114	128	179	105	108	51	211	68	46	229	275	16.7	2.1	1.23	47
54	49.4	403	11.2	35.5	23.1	13	6	195	203	0.4	9	72	12	6.4	3.5	1.2	6	9.7	10.1	6.8	68.68	142	4.8	107	125	124	135	53	47	179	101	66	250	316	20.9	2.5	0.02	50
55	81.9	350	10.8	33	16.8	11	10	148	275	0.6	23	56	10.3	6.4	3.6	1.3	5.8	9.3	9.62	5.1	49.062	139	4.8	104	118	153	132	87	35	249	100	58	245	303	19.1	2.2	1.26	66
56	59.8	357	11.7	36	20.4	15	6	252	334	0.3	11	73	8.5	7.7	3.6	0.9	5.6	8.7	9.02	5.3	47.806	138	4.7	97	190	177	61	79	87	248	46	73	178	251	29.1	2.6	0.07	83
57	43.8	339	10.2	32	24.1	11	9	169	183	0.4	7	90	8.6	6.7	3.2	0.9	4.8	8.6	9.24	7.3	67.452	142	6.5	110	89	141	95	77	43	209	30	57	147	204	27.9	2.6	0.19	101
59	70.6	399	11.9	38	19.7	12	7	120	167	0.5	9	47	8.6	7.8	3.6	0.9	4.6	10.5	10.82	2.7	29.214	139	4.6	103	75	123	140	47	48	566	23	34	180	214	15.9	2.4	0.09	23
60	57.9	236	7.6	23.5	18.4	8	3	137	186	0.2	9	79	12.2	6.7	3.5	1.1	5.9	8.1	8.5	6.4	54.4	139	4.6	105	120	124	129	66	36	253	62	49	155	204	24	1.9	0.29	40
61	75.8	357	11.7	35.6	31.7	11	6	124	114	0.4	51	55	10.3	6.4	3.8	1.5	6.6	9.2	9.36	5.5	51.48	140	5.7	108	83	110	128	33	58	134	58	92	141	233	39.5	2.2	0.08	145
63	80	267	7.4	24.3	38.6	12	4	202	184	0.4	11	70	8	7.2	2.6	0.6	8.9	7.8	8.92	6.1	54.412	132	4.5	102	95	197	126	141	30	205	42	18	122	140	12.9	2.2	6.6	142
64	55.5	377	11.5	36	11.2	11	11	160	212	0.5	20	75	12	6.6	3.8	1.4	5.7	8.6	8.76	6.6	57.816	138	4.6	108	182	157	104	85	49	196	55	49	217	266	18.4	2.4	0.03	127
65	44	275	9.8	29.6	13.3	12	8	174	243	0.2	10	48	12.6	6.4	3.8	1.5	6	8.8	8.96	3.9	34.944	139	4.1	105	163	131	42	69	49	201	58	47	160	207	22.7	2	0.05	62
66	52.2	303	10.3	31.7	27.7	4	6	174	387	0.3	9	89	12.9	7.1	3.8	1.2	4.8	8.4	8.56	4.6	39.376	138	5.1	103	323	179	55	90	75	228	61	36	223	259	13.9	2.1	1.02	87
67	39.2	410	12.4	38.8	18	11	8	137	240	0.6	10	78	9.3	7	3.2	0.8	11	10.1	10.74	7.9	84.846	140	4.7	106	109	181	99	94	66	218	38	83	167	250	33.2	1.9	0.19	410
68	77.5	427	11.5	36.2	21.1	6	11	196	170	0.5	13	70	14.7	7.3	3.4	0.9	7.9	8.5	8.98	4.4	39.512	138	5.5	102	75	151	102	82	47	271	74	13	291	304	4.3	2.5	7.64	45
69	80.8	379	11.1	34.3	23.9	5	5	130	198	0.4	11	68	12.1	7.4	4.1	1.2	6.5	8.9	8.9	5.2	46.28	141	4.5	105	157	173	60	92	75	250	103	53	167	220	24.1	2.3	0.2	135
70	71.3	391	11.8	37.3	17.5	10	11	163	118	0.3	27	73	16.8	6.4	3.5	1.2	4.4	8.1	8.5	6.4	54.4	138	5.9	109	101	122	106	54	56	168	205	107	177	284	37.7	2.8	0.04	116
71	52.7	289	10.7	32.1	12.8	16	12	159	304	0.3	12	71	6.7	7.3	4	1.2	4.8	8.8	8.8	6.2	54.56	139	5.5	113	182	156	162	94	40	174	97	70	159	229	30.6	2.7	0.01	103
72	43.3	367	10.9	35.1	14.5	15	7	165	227	0.3	10	87	10.1	7	3.7	1.1	4.6	9.5	9.74	4.2	40.908	145	4.3	110	127	194	167	113	53	230	114	35	169	204	17.2	2.7	0.02	86
73	52	350	10.5	32.2	20.1	12	11	204	202	0.4	16	79	12.3	6.9	3.4	1	7.7	8.6	9.08	8.2	74.456	137	5.1	101	217	168	65	109	55	187	642	56	210	266	21.1	2.5	0.05	138
74	49.5	294	9.3	28.8	16.4	16	9	232	174	0.5	35	47	7.6	6.4	3.4	1.1	3.7	8.5	8.98	4.5	40.41	138	4.3	106	274	231	104	124	87	214	74	66	165	231	28.6	2.2	0.01	211
75	39.1	385	13	39.6	7.5	8	4	161	193	0.3	7	51	10.8	6.6	4	1.5	4.9	9	9	4.3	38.7	140	4.2	105	100	122	60	60	59	161	106	59	148	207	28.5	2.1	0.02	61
76	64.6	361	11.6	35.9	18.7	8	8	167	144	0.4	39	95	12.5	7.1	3.3	0.9	4.4	8.1	8.66	4.9	42.434	139	3.9	104	124	126	121	48	63	151	116	59	158	217	27.2	2	0.39	149
77	31.9	309	9.8	31.3	16.4	11	5	145	224	0.3	12	60	8.9	6.2	3.3	1.1	6.2	7.7	8.26	5.8	47.908	139	4.5	107	347	138	73	71	54	164	74	56	127	183	30.6	2.3	0.03	517
78	47.6	325	8.7	26.4	14.7	19	34	134	308	0.3	14	51	10.1	6.6	3.7	1.3	6.2	9.1	9.34	4.4	41.096	144	4.2	109	65	144	82	85	44	188	81	86	137	223	38.6	2.2	0.03	71
79	63.1	382	11.4	35.3	17.1	14	9	159	119	0.4	15	72	6.7	6.9	3.6	1.1	8	10.6	10.92	6.1	66.612	143	4.3	107	283	149	82	67	69	211	43	91	246	337	27	1.9	0.01	17
80	59	386	10.5	35.4	20.6	35	33	224	245	0.4	46	77	9.5	6.8	3.4	1	5.7	7.7	8.18	6.8	55.624	144	4.7	105	83	160	105	103	40	215	48	20	179	199	10.1	2.3	0.1	380
81	57.6	449	13.1	41.3	13.9	3	3	133	212	0.8	15	73	8.4	7.3	3.2	0.8	4.1	8.3	8.94	4.5	40.23	139	5	104	85	135	49	74	53	126	40	47	177	224	21	2.5	0.65	157
82	47	343	10.8	36.4	15.2	12	10	102	222	0.4	30	52	6.2	6.9	3.7	1.2	4.4	8.8	9.04	4.7	42.488	140	4.4	108	99	213	164	123	58	261	49	61	133	194	31.4	2.2	0.03	120
83	31.7	364	11.9	35.7	12.6	7	6	155	135	0.3	16	71	10.7	6.7	3.6	1.2	5.3	8.3	8.62	5	43.1	138	5	104	90	151	26	53	93	185	72	104	98	202	51.5	3.4	0.02	138
84	88.3	362	11.4	34.2	26.4	8	7	132	459	0.5	40	75	7.7	7.2	3.2	0.8	8.1	8.5	9.14	8	73.12	134	4.2	100	67	131	122	60	53	233	47	69	149	218	31.7	2.2	1.35	151
85	51.1	355	9.6	30.4	20.9	9	4	143	114	0.3	15	48	9	6.6	3.4	1.1	3.4	8.7	9.18	5.2	47.736	139	4.1	108	176	187	81	120	53	261	31	56	175	231	24.2	2.1	0.03	108
86	64.4	339	10.5	30.5	15.1	6	5	175	127	0.4	9	81	11.7	7	3.4	0.9	7.2	8.4	8.88	6.3	55.944	137	4.5	102	46	158	64	92	49	165	43	30	137	167	18	2	2.86	175
87	33.4	436	11.4	34.7	21.1	12	15	163	186	0.7	17	52	6.8	7.4	4.1	1.2	8.3	9	9	4.6	41.4	137	4	105	119	171	134	107	29	299	170	98	133	231	42.4	2	1.18	284
88	30.7	254	9.3	27.7	13.7	10	8	176	299	0.6	13	70	8.2	6.6	3.6	1.2	2.8	7.4	7.72	5	38.6	138	3.6	108	248	120	49	46	67	179	120	93	154	247	37.7	1.8	0.02	78
89	59.4	437	12.8	38.1	14.8	14	14	207	180	0.4	9	65	10.6	6.7	3.4	1	8.3	7.8	8.28	7.2	59.616	141	4	108	126	150	89	77	54	256	195	45	177	222	20.3	2.3	0.09	243
90	68.8	393	10	31.4	24.4	8	7	115	172	0.3	17	64	8.3	7.1	3.7	1.1	4.4	9	9.24	5.8	53.592	137	4.2	103	116	153	229	82	24	205	26	32	323	355	9	2.3	0.11	74
91	56.9	329	8	26.1	22.8	12	8	169	181	0.5	10	48	11	7	3.4	0.9	7.7	8.6	9.08	4.3	39.044	137	3.6	103	69	137	130	84	31	210	56	20	331	351	5.7	2.2	1.33	226
92	77.4	317	9.9	30.1	15.6	12	14	119	345	0.2	32	76	11.5	7.1	4	1.3	7.8	10.4	10.4	5	52	138	5	99	136	182	364	85	59	343	75	68	313	381	17.8	2.3	0.04	119
93	65.5	400	12.1	37.5	17.9	8	11	171	244	0.3	12	59	13.1	6.8	4.3	1.7	7	10	10	5.4	54	137	5.4	101	143	156	36	88	54	233	79	44	185	229	19.2	2.3	0.02	203
94	64.8	396	11.5	34.3	16.3	11	10	215	136	0.3	20	70	12.5	6.5	3.8	1.4	7	9.7	9.86	6.1	60.146	133	4.4	99	82	160	84	76	68	192	230	41	200	241	17	2.6	0.15	77
95	27.6	401	11.4	36.8	14.6	7	6	154	136	0.3	11	52	7.6	6.7	3.8	1.3	7	8.1	8.26	5.4	44.604	140	5.3	109	178	129	81	66	47	246	84	55	176	231	23.8	2.4	0.08	230
96	87.9	362	10.9	31.1	21.4	11	7	150	128	0.7	9	78	10.1	6.5	3.5	1.2	5.2	8.7	9.1	4.5	40.95	129	4.2	96	70	121	62	48	60	135	42	60	111	171	35.1	2.4	0.08	27
97	43.9	383	11.8	35.8	22.3	5	7	161	189	0.6	20	60	12.3	7.5	3.6	0.9	5.2	8.1	8.42	7.7	64.834	136	5	103	158	160	123	99	35	245	87	108	152	260	41.5	2	0.13	165
98	44.4	391	12.8	39.3	15.8	13	9	146	380	0.3	8	67	7.7	6.9	3.1	0.8	7.6	9.2	9.92	4.3	42.656	134	4.7	102	173	198	96	103	79	206	46	51	135	186	27.4	2.2	0.69	66
99	52.6	413	12.2	37.4	15.8	14	12	166	152	0.3	10	81	15.2	6.5	3.5	1.2	5.1	7.8	8.2	7.3	59.86	139	6.4	102	121	159	44	80	75	170	95	52	151	203	25.6	2.2	0.04	215
100	75.3	324	9.1	28.4	11.5	11	6	189	138	0.3	12	58	8.8	7	4	1.3	6.7	8.3	8.3	3.9	32.37	145	3.6	107	63	119	42	63	46	165	54	39	255	294	13.3	1.7	0.56	172
101	55.1	452	13.8	42.1	26.7	27	36	155	420	0.2	35	75	15.9	7.2	3.5	0.9	4.9	8.2	8.6	8.9	76.54	136	4.2	101	115	130	112	71	41	249	38	74	207	281	26.3	1.9	0.02	332
102	56.7	432	10.7	35	19.7	8	8	136	229	0.4	30	62	13.7	7.8	3.7	0.9	6.7	9.9	10.14	5.7	57.798	132	4.3	96	182	161	158	97	41	209	84	39	258	297	13.1	2.5	0.71	57
103	71.9	352	10.9	33.4	23.3	8	5	165	129	0.4	14	85	9.9	6.8	3.5	1.1	6.6	9	9.4	6.7	62.98	138	4	102	75	164	170	92	39	277	57	93	220	313	29.7	2.1	0.25	237
104	49.2	411	12.3	35.9	25.9	13	10	176	207	0.2	29	97	12.7	6.4	3.6	1.3	6.2	8	8.32	6.7	55.744	133	4.9	97	118	219	285	139	36	255	175	105	123	228	46.1	2.6	0.27	288
105	61.3	306	8.9	28.1	21.2	12	10	148	300	0.8	36	46	9.7	6.7	3.8	1.3	4.1	9.6	9.76	2.7	26.352	143	5.5	112	112	117	114	49	50	232	76	16	198	214	7.5	2.3	0.29	179
106	59.8	371	11.5	34.8	27.9	16	13	145	148	0.5	15	86	16.7	6.9	3.7	1.2	5.5	8.5	8.74	6.8	59.432	138	5.1	103	129	181	105	110	52	296	219	85	238	323	26.3	2.7	0.02	114
107	50	371	11.4	35.3	18.4	11	7	157	339	0.2	9	69	8.7	6.3	3.2	1	6.3	8.1	8.74	8.2	71.668	134	5.7	100	55	148	80	66	70	148	61	70	157	227	30.8	2.6	0.08	237
108	42.9	326	10.7	33.4	12.8	16	11	180	240	0.2	11	70	8.7	6.9	3.6	1.1	4.9	9	9.32	5	46.6	138	4.1	103	101	126	56	62	61	239	99	54	159	213	25.4	2.3	0.16	132
109	66.4	396	12	37.2	26	15	11	145	342	0.3	26	82	15.7	7.6	3.9	1.1	6.4	8.6	8.68	4	34.72	139	4.2	102	346	127	123	59	46	275	143	78	243	321	24.3	2	0.16	38
110	38.9	309	10.2	29.6	12.9	21	9	172	253	0.3	19	62	10.3	6.6	3.6	1.2	6.2	9.8	10.12	4.5	45.54	136	4.8	101	157	193	170	120	40	216	123	39	152	191	20.4	2	0.97	101
111	36.8	416	13.2	38.7	12.5	10	7	185	180	0.5	13	45	6.3	7	3.4	0.9	5.3	9.1	9.58	5.1	48.858	136	4.8	103	48	142	110	93	38	187	46	60	139	199	30.2	2	0.35	35
112	47.1	402	12.5	38.2	17.3	12	9	189	253	0.3	13	74	10	7	3.8	1.2	6.9	8.1	8.26	4.8	39.648	134	5.5	99	107	110	171	57	33	222	88	66	165	231	28.6	2.7	0.02	86
113	61.7	393	11.9	35.3	20	5	6	139	156	0.3	13	64	15.4	7	3.5	1	5.9	9.5	9.9	4.8	47.52	138	4.5	102	160	144	130	91	33	207	73	68	137	205	33.2	2.3	0.04	170
114	86.8	391	10.8	32.9	32.6	8	7	205	157	0.3	15	33	5.3	6.3	3.3	1.1	3.5	8.4	8.96	4.2	37.632	138	3.6	105	24	135	87	94	29	192	51	36	150	186	19.4	2	0.27	225
115	69.2	320	8.3	25.7	23.9	18	12	193	275	0.3	23	54	3.9	7.9	3.1	0.6	7.6	8.7	9.42	3.6	33.912	136	4.2	103	155	106	48	47	52	169	55	50	129	179	27.9	1.6	0.57	67
116	63.2	375	11	34.6	20.3	14	7	221	241	0.4	11	52	10.9	6.7	3.8	1.3	4	8.9	9.06	4.7	42.582	140	4.6	108	179	193	168	88	85	373	75	56	178	234	23.9	2.4	0.01	94
117	26.6	317	9.4	29.1	11.6	27	16	149	300	0.6	20	50	11.7	6.8	3.9	1.3	4.8	9.8	9.88	6.3	62.244	139	4.2	106	221	166	134	73	77	237	79	39	366	405	9.6	2.5	0.01	53
118	50.4	316	9.6	29.5	10.3	13	8	202	140	0.8	19	63	9.8	7	3.7	1.1	4.8	9	9.24	5.1	47.124	141	4.6	110	102	131	97	68	47	129	52	67	230	297	22.6	1.9	0.64	94
119	94.8	424	12.6	39.8	25	7	3	133	303	0.3	10	37	9.1	7.2	3.5	0.9	5.7	8.1	8.5	3.1	26.35	139	3.8	108	104	137	210	71	31	299	46	27	150	177	15.3	2.5	2.1	258
120	36.4	316	8.8	27.5	15.5	57	75	310	373	0.4	48	75	8.2	7.3	3.5	0.9	6.5	7.7	8.1	7.2	58.32	136	6.3	104	64	118	65	60	49	167	164	35	201	236	14.8	1.7	0.08	206
121	112.8	354	10.3	33.2	33.1	9	7	182	322	0.3	18	68	9.3	7.2	2.8	0.6	8.3	8.1	9.06	8.4	76.104	134	5.2	99	115	192	83	136	38	187	27	29	166	195	14.9	1.7	7.59	386
123	35.5	372	11.4	34.2	19.3	9	11	183	291	0.3	36	71	15.3	6.8	3.7	1.2	6.4	8.9	9.14	7.1	64.894	135	4.3	102	75	166	322	76	28	368	112	121	178	299	40.5	2.8	0.07	457
124	40.9	353	11.6	33.9	16	9	8	162	230	0.2	17	62	10.2	6.7	3.3	1	7.3	8.1	8.66	4.2	36.372	133	5	98	73	116	45	65	41	251	44	79	90	169	46.7	2.1	0.04	231
125	55.9	411	12.2	38.5	22.3	24	15	125	308	0.2	31	53	3.2	5.2	2.5	0.9	5.3	8.5	9.7	5.7	55.29	136	4.8	104	32	172	69	113	47	138	10	47	84	131	35.9	1.9	0.09	30
126	144.8	367	11.3	36	26.2	11	7	179	554	0.4	26	57	11.3	7.8	3.5	0.8	7.5	9.3	9.7	4.8	46.56	140	4.2	102	100	153	257	80	37	355	53	26	194	220	11.8	3.1	4.21	69
127	62.2	391	10.4	31.3	15.6	10	5	159	307	0.3	12	35	5.4	6	2.3	0.6	6.4	7.6	8.96	2.7	24.192	128	3	99	77	139	44	92	41	135	76	28	98	126	22.2	1.8	0.9	44
128	40.5	356	10.8	31.9	7.6	11	11	186	259	0.4	38	63	10.5	7.3	3.5	0.9	4.5	8.3	8.7	4.2	36.54	136	4.3	103	202	119	96	67	36	135	72	87	138	225	38.7	2.1	0.56	264
129	42	294	10.7	31.6	14.1	14	8	228	813	0.2	23	66	7.5	5.9	2.5	0.7	5.9	8.4	9.6	3.1	29.76	126	4.2	96	120	204	264	111	44	211	50	66	164	230	28.7	2.1	0.07	92
130	47	353	9.4	30.7	19.1	17	11	196	294	0.5	39	56	7.4	7.2	3.4	0.9	7.8	8.7	9.18	4.4	40.392	137	5.2	104	95	175	98	97	63	169	44	33	174	207	15.9	2.2	1.03	79
131	71.8	298	9.9	30.2	18.2	15	12	158	244	0.7	44	54	6.5	7.4	4	1.2	5.2	9.7	9.7	7.4	71.78	137	4.4	105	101	179	228	97	37	195	105	27	216	243	11.1	2	0.38	106
132	60.9	383	11.8	36.3	27.1	9	13	207	227	0.3	12	101	14.1	6.9	4.2	1.6	5.1	8.4	8.4	8	67.2	134	6.3	104	113	147	135	63	60	250	153	89	182	271	32.8	2.7	0.01	121
133	49.8	313	9.6	29.3	25.2	36	20	139	379	0.4	78	40	10.6	6.9	3.7	1.2	7	8.6	8.84	4.1	36.244	138	4	101	114	167	100	73	67	245	46	80	197	277	28.9	3.7	2.03	81
134	68.5	328	10.5	31	25.2	8	7	220	194	0.3	39	74	11.9	8	4	1	7.2	9.3	9.3	4.3	39.99	136	4.8	100	117	161	167	92	36	310	134	40	194	234	17.1	3	0.45	108
135	84.5	424	13.7	41	22.7	15	12	143	148	0.4	15	64	13.7	7.1	3.7	1.1	7.1	8.9	9.14	3.6	32.904	135	4.7	102	152	180	265	95	41	257	76	67	201	268	25	2.8	0.13	107
136	44.8	306	10.2	31	13.8	9	7	168	191	0.5	15	61	7.5	6.2	3.3	1.1	4.6	8.5	9.06	4.4	39.864	140	5	110	103	176	69	103	59	254	55	79	112	191	41.4	2	0.15	189
137	56.5	363	11.5	36.1	15.1	14	12	133	150	0.7	23	58	5.4	6.9	3.5	1	4	9.5	9.9	2.8	27.72	137	4.9	108	96	182	56	94	79	226	35	30	182	212	14.2	2.2	2.69	89
138	69.4	261	8.6	26.3	16.4	16	9	154	291	0.4	14	67	6.9	6.3	3.5	1.3	5	8.5	8.9	4.7	41.83	135	3.9	102	165	135	88	64	53	142	41	133	41	174	76.4	1.7	0.21	162
139	37.9	360	10.5	32.9	18.3	21	25	174	323	0.5	16	63	8.2	6.5	3.4	1.1	5.9	9.8	10.28	7.4	76.072	138	4.1	105	42	197	33	112	74	259	35	44	187	231	19	2	0.1	244
140	39.9	405	10.4	31.8	9.6	35	21	199	291	0.3	21	64	9.7	7.6	4.4	1.4	7.4	8.9	8.9	4.6	40.94	137	5.1	102	115	129	74	65	50	208	95	78	236	314	24.8	2.2	0.08	42
141	37.6	356	10.7	32.2	17.2	24	15	129	395	0.4	47	77	10.7	6.6	3.1	0.9	7.2	10.1	10.82	6.2	67.084	135	4.9	102	125	155	44	72	72	137	102	78	184	262	29.8	2.7	0.18	51
143	51.2	356	10.5	32.5	15.8	8	7	181	174	0.4	7	50	10.6	6.6	3.6	1.2	5.4	9.3	9.62	4.4	42.328	138	3.9	108	111	246	107	159	60	199	42	75	109	184	40.8	2.2	0.01	68
144	46.6	370	10.5	33.9	13.8	13	8	161	308	0.4	17	60	11.6	6.8	3.3	0.9	4.4	9.1	9.66	5.5	53.13	136	6.6	101	116	145	53	82	48	248	32	26	251	277	9.4	2.6	0.48	94
145	97.2	348	10.7	32.4	30	6	15	147	412	0.2	69	55	9.9	6.8	3.4	1	6.9	8.6	9.08	4.8	43.584	134	4.5	103	58	129	82	63	48	212	67	54	126	180	30	2.6	0.12	190
146	107.4	448	12.1	39.5	36	21	13	277	126	0.2	13	71	14	6.4	3.5	1.2	7.6	9.7	10.1	6.3	63.63	137	5.2	100	97	154	94	86	46	265	281	29	243	272	10.7	2.3	0.05	34
147	62.7	419	12	39.5	18	9	9	178	213	0.7	29	53	11.7	7.3	4.1	1.3	3.2	9.3	9.3	5.9	54.87	138	5	104	174	131	161	59	45	320	84	52	325	377	13.8	2	0.04	54
149	45.3	294	8.9	27.6	19.9	13	4	142	170	0.4	14	51	7.9	6.5	3.3	1	2.9	9.3	9.86	5.4	53.244	134	4.9	102	125	162	53	77	69	149	33	83	210	293	28.3	1.9	0.23	49
150	86.9	361	11	33	17.3	2	6	196	181	0.5	18	65	13.8	6.9	3.9	1.3	10.1	9	9.08	7.9	71.732	134	4.1	98	269	112	67	59	41	203	73	56	195	251	22.3	2.5	0.35	78
151	56.4	290	9.3	28.2	20.4	15	11	154	305	0.3	9	70	11.1	6.6	3.7	1.3	8.2	9.5	9.74	6.9	67.206	139	3.6	106	147	199	80	118	60	224	86	65	159	224	29	2.1	0.04	410
152	106.5	656	14.8	51.1	28.8	14	12	328	201	0.4	21	74	10.8	8.3	3.6	0.8	5.1	8.7	9.02	6.9	62.238	140	5.2	96	68	134	163	64	38	195	14	21	334	355	5.9	2.1	6.76	292
153	60.4	356	11.1	33.5	19.4	11	10	148	263	0.6	12	80	11.8	6.8	3.7	1.2	4.4	9.2	9.44	6.8	64.192	142	5	105	189	173	124	92	56	267	57	59	189	248	23.8	2.4	0.03	155
154	55.4	345	10.7	30.1	9.6	16	9	139	292	0.6	24	60	11.5	6.8	3.8	1.3	8.2	9.2	9.36	5.9	55.224	130	5	101	84	105	86	32	59	240	112	53	188	241	22	1.7	0.29	51
155	51.6	375	11.6	35.2	16.2	8	12	137	316	0.3	8	63	9.6	7.1	3.4	0.9	3.3	8.2	8.68	6.9	59.892	137	5.8	105	81	107	64	72	25	153	60	48	117	165	29.1	1.9	0.05	143
156	23.3	372	11.7	35.3	9.7	30	18	227	357	0.4	47	74	8.6	6.5	3.2	1	6	8.3	8.94	4.9	43.806	139	4.3	106	113	136	62	73	50	131	119	42	147	189	22.2	2.2	0.13	224
157	50.9	408	12.4	38.3	15.8	9	5	144	170	0.3	6	48	12.8	7	4	1.3	9.1	8.5	8.5	5.9	50.15	139	4.4	107	78	146	72	84	44	198	46	61	115	176	34.7	2.3	0.02	147
158	61.6	360	10.3	30.1	6.7	13	23	182	181	0.3	20	93	4.7	5.8	2.7	0.9	7.5	8.3	9.34	3.2	29.888	122	3.6	93	50	148	172	81	34	106	17	27	169	196	13.8	2	1.24	27
159	46.8	454	10.5	33.3	18.5	15	16	135	345	0.2	22	82	10.5	6.7	4	1.5	4.6	9.5	9.5	10.5	99.75	135	5.3	96	33	202	149	135	34	234	49	23	305	328	7	2.1	0.01	158
160	32.9	326	10.6	31.6	14	11	14	187	216	0.3	19	67	5.5	6.8	3.2	0.9	3.7	8.4	9.04	5	45.2	139	3.9	103	124	137	74	72	51	178	103	50	171	221	22.6	2.2	0.08	379
161	61.8	376	12	34.8	25.9	4	9	215	115	0.5	20	82	12.9	7.7	3.8	1	6	8.6	8.76	5.8	50.808	138	4.3	103	122	190	205	117	38	253	294	72	225	297	24.2	1.9	0.38	188
163	72.4	403	10.5	32.7	27.9	8	7	137	227	0.3	11	84	14.3	7.1	3.7	1.1	3.8	8.4	8.64	8.1	69.984	137	4.6	98	156	190	101	109	68	191	35	40	275	315	12.7	2.8	1.58	212
164	48.9	372	11.3	34.7	14.3	12	8	201	249	0.4	100	43	8.8	6.7	2.9	0.8	3	7.7	8.58	3.3	28.314	142	3.2	108	61	130	102	69	43	156	110	21	164	185	11.4	1.8	0.65	168
165	57.2	342	10.8	32	18.3	5	9	131	181	0.3	11	80	15.3	6.8	4	1.4	6.7	9.5	9.5	5.9	56.05	142	4.6	103	307	152	107	77	62	379	58	73	199	272	26.8	2.1	0.01	196
166	38.1	420	11.4	36	13.1	13	15	140	388	0.3	21	72	12	6.2	3.4	1.2	8.9	8.7	9.18	3.5	32.13	138	5.7	104	126	208	149	131	49	288	88	52	151	203	25.6	2.5	0.7	237
167	47.2	284	8.2	25.7	27.8	11	5	160	150	0.2	11	48	7.2	7.1	3.3	0.9	7.3	10.1	10.66	1.6	17.056	134	4	98	125	190	44	123	56	158	46	37	117	154	24	2	0.02	115
168	41.1	418	12.3	36.9	8.7	10	8	134	153	0.4	14	67	12.4	6.7	3.3	1	7.6	9.3	9.86	5	49.3	143	4.5	109	146	137	37	67	69	155	303	84	151	235	35.7	2.5	0.25	90
169	73.3	334	10	30.5	19.8	6	2	144	137	0.4	14	43	9.8	6.4	3	0.9	5.9	8.2	9	1.9	17.1	139	4.1	108	77	112	52	60	40	175	43	15	142	157	9.6	1.6	7.84	104
171	52.6	381	10.7	31.8	31.2	18	15	247	475	0.3	64	39	2.3	5.4	1.7	0.5	7.2	7.5	9.34	5.1	47.634	138	4.1	106	41	229	85	132	76	296	134	51	111	162	31.5	1.8	0.5	56
173	55.4	377	10.9	34.3	16.7	10	9	124	376	0.1	34	62	9.2	6.5	3.6	1.2	8.6	9.5	9.82	5.5	54.01	137	4.5	107	134	185	70	128	44	308	41	31	179	210	14.8	2	0.04	199
175	51.8	413	12.5	40	19.1	13	9	166	148	0.3	18	59	9.1	7.8	3.7	0.9	5.6	8.7	8.94	7.5	67.05	135	5.3	101	69	163	94	76	70	250		49	160	209	23.4	2.8	0.08	176
176	92.9	360	9.5	31.7	25.1	12	7	152	148	0.3	15	52	6.5	5.8	2.9	1	4	8.9	9.78	5.2	50.856	142	3.4	107	101	134	72	73	46	56	23	17	197	214	7.9	2.1	0.27	43
177	58.3	441	12.2	37.9	17.7	10	8	134	505	0.4	12	53	8.8	6.2	3.5	1.3	5.5	8	8.4	4.7	39.48	138	4.4	107	186	133	135	47	68	214	133	70	150	220	31.8	2.1	0.04	131
178	36.2	362	11	33.2	18.7	9	7	130	190	0.4	15	45	9.6	6.6	3.2	0.9	6.6	7.7	8.34	5.1	42.534	136	4.3	105	123	155	69	108	37	177	124	48	185	233	20.6	2.1	0.16	185
179	52.8	400	11.7	37.8	22.4	7	5	202	233	0.5	9	67	7.1	7.1	3.3	0.9	7.1	9.4	9.96	6.3	62.748	139	5.5	106	64	123	98	72	31	115	18	42	277	319	13.2	1.4	0.04	120
180	52.5	334	11.7	36.3	15.2	24	11	203	442	0.4	43	58	5.9	7.2	3.4	0.9	7.3	8.5	8.98	6	53.88	140	4.2	108	128	183	118	97	68	194	49	81	121	202	40.1	1.7	0.34	139
181	81.4	489	14.9	46.7	23.4	17	18	239	350	0.4	87	101	11.9	6.7	3.2	0.9	6.8	9.8	10.44	8.5	88.74	133	5.9	100	104	158	94	96	45	279	46	47	201	248	19	2.1	0.29	30
182	48.2	396	12.4	36.9	10.8	14	10	158	204	0.3	9	61	5.2	5.9	2.7	0.8	7.2	7.4	8.44	4	33.76	138	4.4	107	64	121	56	76	35	141	51	33	151	184	17.9	1.9	0.02	115
183	46.7	337	9.9	32.6	22.4	10	10	169	290	0.3	9	71	10.3	6.2	3.2	1.1	6.7	8.6	9.24	6.2	57.288	141	5	110	122	144	90	70	58	224	77	30	321	351	8.5	2	0.16	78
184	166.6	445	13.1	38.6	67.9	11	11	117	238	0.3	43	60	16	7.6	3.3	0.8	7.4	9.4	9.96	6.1	60.756	133	4.1	97	56	137	286	68	25	243	71	50	163	213	23.5	2.7	1.31	96
185	22.3	271	8.6	25.7	12.3	12	5	289	166	0.4	14	44	7.6	5.3	2.3	0.8	3	7.3	8.66	3.5	30.31	137	4	107	80	165	52	109	46	127	83	31	132	163	19	1.6	1.37	181
186	67.5	459	11.3	36.8	29.8	14	11	250	169	0.3	13	63	3.1	5.9	2.9	1	7.3	8.4	9.28	5.3	49.184	138	5	111	158	172	123	97	54	474	211	30	252	282	10.6	1.9	0.08	216
187	71.5	356	9.3	29.9	39.9	11	7	218	313	0.3	13	79	7.3	7.1	3.5	1	4.5	8	8.4	10.7	89.88	138	4.8	97	84	218	248	111	58	194	40	16	158	174	9.2	2.1	1.54	81
188	116.4	391	12.7	37.6	42.9	11	19	141	317	0.2	59	47	10	7.1	3.6	1	6.5	9.9	10.22	4.7	48.034	135	4.5	98	66	135	152	78	31	297	66	62	151	213	29.1	2.1	0.46	258
189	81.9	413	9.9	31.5	31.8	10	5	226	409	0.3	12	71	8.6	6.7	3.3	1	6.8	7.6	8.16	6.7	54.672	137	4.1	100	63	146	252	80	27	220	38	25	257	282	8.9	1.8	0.25	185
190	51.4	309	10.1	33.3	5.2	18	23	178	411	0.4	134	78	6.8	6.2	3.1	1	3.2	7.7	8.42	4.7	39.574	142	4.2	109	111	132	59	47	78	195	95	70	135	205	34.1	1.7	0.01	404
191	60.4	376	10.9	34.6	19.1	13	10	192	174	0.5	25	64	12.4	7	3.5	1	4.5	8.1	8.5	6.7	56.95	140	4	107	166	198	91	122	48	190	72	54	108	162	33.3	2	1.15	166
192	95.4	360	11.4	34.4	27.9	15	10	144	258	0.4	8	70	8.6	8	3.7	0.9	6	9.6	9.84	7.2	70.848	140	5.4	107	126	195	177	113	46	262	114	32	158	190	16.8	1.8	0.57	128
193	67	336	10.7	33.2	27.1	9	5	147	191	0.3	13	53	11.4	6.8	3.5	1.1	8.2	9.6	10	6.5	65	140	4.7	103	183	195	144	119	41	233	57	46	140	186	24.7	1.9	1.08	220
194	56.7	378	11.2	34	28.5	13	10	160	161	0.3	20	65	10.8	7.5	4.1	1.2	3.9	9.2	9.2	5.9	54.28	138	5	105	177	157	183	82	32	317	141	103	209	312	33	2.3	0.03	90
195	45.3	326	10.8	32.8	9.7	13	12	197	294	0.4	13	48	8.5	6.7	3.1	0.9	3.4	8.3	9.02	4.3	38.786	137	4.2	107	49	104	87	50	36	164	52	73	87	160	45.6	1.7	0.21	38
196	79.5	369	9.7	30.4	25.3	9	6	166	179	0.3	13	47	6.3	6.6	3.7	1.3	4.7	8.4	8.64	4.1	35.424	139	4.9	108	107	137	154	76	30	189	46	35	153	188	18.6	1.8	0.12	51
197	65.1	384	11.2	32.5	22.1	12	12	127	170	0.4	93	89	13	6.9	3.4	1	9.1	8.9	9.38	7.2	67.536	135	4.4	103	121	136	79	81	39	341	56	38	183	221	17.2	2.2	0.4	97
198	48.5	346	9.4	31	11.9	14	5	217	151	0.2	8	65	7.9	5.7	3.4	1.5	6.9	8.2	8.68	6.5	56.42	139	4.9	105	137	128	62	62	54	206	113	26	263	289	9	2.2	0.03	217
199	71.7	454	13.4	40.9	28.9	9	7	139	346	0.2	16	75	15.5	5.8	3	1.1	8.1	7.1	7.9	7.4	58.46	134	4.5	97	55	175	370	94	34	262	141	42	119	161	26.1	1.8	0.29	133
200	83	362	10.6	32.2	28.7	8	5	178	129	0.2	19	78	10.3	6.9	3.9	1.3	8.1	9.6	9.68	5.8	56.144	140	4.6	105	106	135	174	71	33	210	74	51	174	225	22.7	2.1	0.05	36
201	67.5	335	9.2	27.8	28.5	12	6	160	228	0.4	35	54	8.3	6.1	3	1	4	7.5	8.3	7.5	62.25	128	5.2	97	255	244	175	165	46	248	83	56	185	241	23.2	1.8	0.66	212
202	51.9	288	9.6	30	11.8	14	9	140	351	0.3	17	58	10.2	6.5	3	0.9	1.8	8.4	9.2	5	46	139	5.3	107	150	158	117	106	27	153	29	55	203	258	21.3	1.9	0.19	219
203	100.9	308	9.7	30.4	30.3	9	9	174	226	0.3	36	58	11.8	7.1	2.9	0.7	7.6	8.4	9.28	5.5	51.04	136	3.7	100	68	121	42	62	50	130	115	23	136	159	14.5	1.9	5.51	98
204	41.5	324	10	29.6	14.2	13	10	159	180	0.4	17	73	9.3	6.6	3.4	1.1	7.6	8.2	8.68	6.1	52.948	139	5.4	106	128	123	65	70	42	153	57	86	128	214	40.2	1.9	0.03	252
205	80.6	466	12.4	39.3	23.5	9	9	167	247	0.4	17	72	10.2	6.9	3.7	1.2	8.8	8.5	8.74	5.4	47.196	141	4.9	108	166	165	54	95	58	240	33	66	206	272	24.3	2.4	0.04	178
206	63.2	235	7.5	22.2	14.6	9	10	161	494	0.5	254	55	9.4	6.2	2.9	0.9	7	8.2	9.08	4	36.32	133	4.5	101	297	99	89	50	32	173	36	15	179	194	7.7	1.6	3.93	232
207	98.6	261	7.1	22.2	20.2	18	18	494	259	0.3	17	60	9	5.4	2.2	0.7	4.8	7.6	9.04	6.6	59.664	143	4.3	111	25	272	236	189	32	387	221	45	165	210	21.4	3.9	0.22	144
208	47.2	294	9.8	30.4	7	40	16	770	419	0.4	55	43	9.1	7	3	0.8	4.1	9.6	10.4	6.8	70.72	134	4.4	102	112	109	188	35	29	135	48	83	121	204	40.7	1.5	3.23	39
209	25.8	354	10.6	31.3	5.2	11	22	140	171	0.5	39	72	8.3	8.4	3.7	0.8	3.2	8	8.24	5	41.2	136	3.6	102	79	100	97	54	30	94	31	100	173	273	36.6	2.4	0.03	486
